# Supplementary material for: Blazed oblique plane microscopy reveals scale-invariant inference of brain-wide population activity
Source: Nat Commun. 2023 Dec 4;14:8019. doi: 10.1038/s41467-023-43741-x (PMC10695970; doi:10.1038/s41467-023-43741-x)
Supplement: Supplementary file 8 — Source Data [file 41467_2023_43741_MOESM8_ESM.xlsx]

## Sheet: 3a
	distance	indiviudal_0	indiviudal_1	indiviudal_2	indiviudal_3	indiviudal_4	indiviudal_5
0	10	0.190393	0.463493	0.315617	0.398326	0.292856	0.282867
1	15	0.177666	0.429818	0.287008	0.375987	0.265491	0.243709
2	20	0.162004	0.407495	0.28366	0.351331	0.244979	0.20811
3	25	0.152383	0.40258	0.263498	0.341177	0.233469	0.212117
4	30	0.146372	0.403654	0.250958	0.320419	0.222128	0.202374
5	35	0.136609	0.387568	0.246323	0.310858	0.212424	0.182025
6	40	0.131286	0.382519	0.236752	0.30177	0.197514	0.173553
7	45	0.121566	0.371585	0.232342	0.292792	0.190033	0.166242
8	50	0.114977	0.36947	0.224626	0.282225	0.18307	0.158684
9	55	0.110473	0.361561	0.22291	0.275379	0.177558	0.146796
10	60	0.105377	0.356517	0.215828	0.265043	0.172445	0.138959
11	65	0.0996613	0.352168	0.214792	0.261597	0.16575	0.13582
12	70	0.0967228	0.344683	0.207382	0.257914	0.16001	0.1314
13	75	0.0929085	0.344432	0.205022	0.248006	0.157969	0.129543
14	80	0.0879546	0.337059	0.19977	0.241588	0.156604	0.120412
15	85	0.0851333	0.33541	0.198369	0.236772	0.150996	0.122422
16	90	0.083257	0.335382	0.193271	0.233155	0.147403	0.117416
17	95	0.0782133	0.328824	0.189116	0.22886	0.142976	0.112985
18	100	0.0769024	0.325497	0.187944	0.225717	0.144482	0.110746
19	105	0.0745196	0.324413	0.186879	0.223288	0.140255	0.105902
20	110	0.0722886	0.320229	0.182846	0.218202	0.138301	0.107985
21	115	0.0696952	0.31885	0.177674	0.214612	0.135746	0.102261
22	120	0.0687969	0.317866	0.180394	0.212957	0.134249	0.0992454
23	125	0.0663563	0.313554	0.174991	0.209272	0.132748	0.10143
24	130	0.0648345	0.313562	0.174962	0.208545	0.131471	0.100122
25	135	0.0635097	0.31003	0.172917	0.205004	0.128441	0.0978442
26	140	0.0619287	0.308393	0.173191	0.204333	0.128219	0.0964809
27	145	0.0611171	0.306795	0.171005	0.20101	0.126394	0.096239
28	150	0.059082	0.305927	0.169711	0.199262	0.12474	0.0949106
29	155	0.0588531	0.303893	0.166117	0.199637	0.123521	0.0907498
30	160	0.0564637	0.302479	0.168164	0.196753	0.124084	0.0900488
31	165	0.0557137	0.301202	0.166658	0.197358	0.123392	0.0893448
32	170	0.0554252	0.301004	0.16234	0.19554	0.121381	0.0910267
33	175	0.053912	0.300582	0.161019	0.194534	0.12121	0.0886232
34	180	0.053854	0.298007	0.161081	0.193779	0.118889	0.0893208
35	185	0.0533062	0.297995	0.158953	0.194108	0.119538	0.087373
36	190	0.052109	0.296912	0.159629	0.192606	0.118509	0.0868542
37	195	0.0513045	0.295932	0.157779	0.191252	0.117382	0.085276
38	200	0.0510106	0.29357	0.157281	0.190528	0.11687	0.0837441
39	205	0.050806	0.294706	0.15534	0.189848	0.11608	0.0827251
40	210	0.0506431	0.292809	0.154358	0.189402	0.115324	0.0841957
41	215	0.0506876	0.293579	0.154233	0.188238	0.11505	0.0826735
42	220	0.0498363	0.2916	0.153101	0.18751	0.114351	0.0804424
43	225	0.0497404	0.291385	0.153292	0.188421	0.113314	0.0822588
44	230	0.0497057	0.290733	0.151699	0.188474	0.11269	0.0809618
45	235	0.049015	0.28958	0.151248	0.187532	0.113099	0.0794733
46	240	0.0491699	0.288069	0.149807	0.187383	0.113337	0.0806059
47	245	0.048834	0.288219	0.150712	0.187079	0.112935	0.0785832
48	250	0.048571	0.285803	0.147926	0.187114	0.111314	0.0795739
49	255	0.0483056	0.285245	0.149396	0.186392	0.111336	0.0781155
50	260	0.0487535	0.287087	0.147577	0.186155	0.110964	0.0784917
51	265	0.0489557	0.286519	0.148224	0.185996	0.111771	0.0771159
52	270	0.0488453	0.28568	0.146544	0.185597	0.112145	0.0780254
53	275	0.0477349	0.284467	0.146971	0.18583	0.111325	0.0758713
54	280	0.048088	0.284127	0.147283	0.184707	0.110642	0.075452
55	285	0.0475671	0.283723	0.147355	0.184803	0.110383	0.0751857
56	290	0.0472166	0.282185	0.14542	0.185587	0.110314	0.0753758
57	295	0.0478222	0.282682	0.144419	0.185075	0.109741	0.0767061
58	300	0.0472974	0.28168	0.145426	0.183098	0.109875	0.0747731
59	305	0.0469768	0.282367	0.144315	0.18423	0.110722	0.0747081
60	310	0.0472372	0.281748	0.143745	0.184106	0.109002	0.0739942
61	315	0.0468926	0.282687	0.143514	0.183267	0.109541	0.0734898
62	320	0.047232	0.281381	0.143812	0.183564	0.109478	0.0743863
63	325	0.0465309	0.282792	0.14362	0.182604	0.109385	0.0736133
64	330	0.0470205	0.281315	0.141952	0.181756	0.108978	0.0735403
65	335	0.0466675	0.280904	0.143167	0.181841	0.109696	0.0723541
66	340	0.0458368	0.282148	0.142012	0.182085	0.10895	0.0718846
67	345	0.0466545	0.281316	0.140289	0.180362	0.109858	0.0721428
68	350	0.0457371	0.280726	0.141112	0.180728	0.109214	0.0715905
69	355	0.0454134	0.281032	0.141689	0.180788	0.109702	0.0717176
70	360	0.0455924	0.279974	0.140064	0.179437	0.108711	0.0706666
71	365	0.0451195	0.280362	0.13941	0.179531	0.107954	0.0715841
72	370	0.0450802	0.280444	0.138377	0.179292	0.109075	0.0722278
73	375	0.0443519	0.280919	0.139111	0.178982	0.10807	0.0708565
74	380	0.0442198	0.280313	0.138016	0.178261	0.108445	0.0708789
75	385	0.0442345	0.280937	0.139328	0.177301	0.108724	0.0706584
76	390	0.0442687	0.280342	0.138142	0.177961	0.108363	0.0715342
77	395	0.0438687	0.279814	0.137434	0.176696	0.107819	0.0716287
78	400	0.0429998	0.279426	0.139058	0.176401	0.107221	0.0714989
79	405	0.0432809	0.280057	0.136702	0.176274	0.107144	0.0714174
80	410	0.0431774	0.279155	0.135491	0.176151	0.10685	0.0701802
81	415	0.0422921	0.279662	0.135744	0.175427	0.105896	0.0707834
82	420	0.0421388	0.279466	0.135493	0.174522	0.106366	0.0706917
83	425	0.0416401	0.278601	0.136109	0.173994	0.105441	0.0702225
84	430	0.0415064	0.279662	0.136924	0.174792	0.106218	0.0706536
85	435	0.0413308	0.278338	0.134524	0.17415	0.105677	0.0704763
86	440	0.041002	0.277414	0.134434	0.173647	0.104848	0.0700828
87	445	0.0414993	0.277566	0.134262	0.174041	0.105706	0.0691736
88	450	0.04122	0.276741	0.13458	0.172812	0.105133	0.0686814
89	455	0.0408586	0.277254	0.134345	0.172881	0.104681	0.0697229
90	460	0.0404776	0.275495	0.13431	0.173215	0.104954	0.0697632
91	465	0.0404068	0.275687	0.134279	0.172499	0.104744	0.0681317
92	470	0.0405232	0.275271	0.1329	0.172169	0.104542	0.0685129
93	475	0.0401679	0.274281	0.133535	0.171737	0.104726	0.0685984
94	480	0.0395604	0.27522	0.132857	0.171969	0.104703	0.0685187
95	485	0.0401177	0.274752	0.133868	0.171499	0.103372	0.0685521
96	490	0.0397009	0.274458	0.132757	0.170811	0.104283	0.0668429
97	495	0.0399056	0.272765	0.133059	0.170155	0.104671	0.0671921
98	500	0.0397599	0.272464	0.132967	0.169877	0.104358	0.0669357
99	505	0.0393571	0.274026	0.132109	0.170172	0.103377	0.0663455
100	510	0.0394604	0.272814	0.132246	0.170566	0.103332	0.0665239
101	515	0.0393675	0.2722	0.132585	0.169369	0.103461	0.0653404
102	520	0.039225	0.272182	0.132272	0.168284	0.103835	0.0654191
103	525	0.0395204	0.272691	0.131807	0.168149	0.103533	0.0661763
104	530	0.039089	0.272422	0.132093	0.167659	0.102259	0.0651844
105	535	0.0396097	0.272264	0.129344	0.166615	0.101836	0.0648084
106	540	0.0393194	0.271721	0.13017	0.166092	0.10188	0.0652781
107	545	0.0398897	0.271548	0.130209	0.165808	0.101323	0.0646998
108	550	0.039863	0.273001	0.130862	0.165389	0.100562	0.0655128
109	555	0.0394614	0.2715	0.131435	0.163929	0.100615	0.063718
110	560	0.0390671	0.271376	0.131024	0.163798	0.0997542	0.0635641
111	565	0.0393686	0.27138	0.128916	0.163569	0.0989671	0.0642895
112	570	0.0397026	0.271283	0.130557	0.16311	0.0979387	0.0636797
113	575	0.0389423	0.270968	0.129277	0.161641	0.0975254	0.0644786
114	580	0.0390383	0.269421	0.131529	0.161345	0.0975146	0.0630894
115	585	0.0389631	0.269902	0.129627	0.161004	0.0968966	0.0627983
116	590	0.0392895	0.269285	0.129435	0.159488	0.0969247	0.0633909
117	595	0.0389077	0.269428	0.129065	0.158753	0.0971012	0.0628999
118	600	0.0392164	0.26803	0.129785	0.158587	0.0954363	0.0627168
119	605	0.0388657	0.268369	0.129382	0.157963	0.095388	0.0623792
120	610	0.0390099	0.267629	0.130155	0.157335	0.0939598	0.0622171
121	615	0.0389175	0.267593	0.129396	0.157373	0.0939475	0.0625741
122	620	0.0390241	0.267315	0.129453	0.155897	0.0940969	0.0613761
123	625	0.0382287	0.265936	0.128204	0.155684	0.0925417	0.0619539
124	630	0.0385777	0.265049	0.127361	0.155316	0.0924318	0.061001
125	635	0.0385868	0.264712	0.126744	0.154898	0.0928691	0.0612821
126	640	0.0384198	0.263723	0.12706	0.153288	0.0920692	0.061604
127	645	0.037962	0.262963	0.125961	0.153661	0.0906167	0.0606633
128	650	0.0379125	0.261322	0.124257	0.152179	0.0910511	0.059245
129	655	0.0378874	0.260638	0.126504	0.15139	0.0895963	0.0593402
130	660	0.0375666	0.260084	0.125347	0.150803	0.0896837	0.0602697
131	665	0.03745	0.259298	0.125408	0.149821	0.0888256	0.0598155
132	670	0.0376862	0.257273	0.123441	0.149127	0.0877151	0.0600239
133	675	0.0367958	0.254896	0.124502	0.149073	0.0870096	0.0590577
134	680	0.0375659	0.25646	0.124763	0.148102	0.0859386	0.0590432
135	685	0.0365691	0.254568	0.124644	0.147773	0.0859767	0.0585801
136	690	0.0363208	0.252405	0.123585	0.14694	0.0857665	0.0589133
137	695	0.0365392	0.25231	0.123983	0.146983	0.0840266	0.0582144
138	700	0.0363643	0.250055	0.123772	0.145887	0.0838521	0.0579338
139	705	0.0363526	0.248264	0.122907	0.145491	0.0830487	0.0572913
140	710	0.0360353	0.248451	0.122623	0.14549	0.0830452	0.0581776
141	715	0.0354978	0.245996	0.123177	0.144681	0.0817718	0.057572
142	720	0.0358154	0.24567	0.122815	0.142928	0.0822855	0.0569469
143	725	0.0355211	0.243866	0.121312	0.143304	0.0809619	0.0573497
144	730	0.0352495	0.242766	0.1212	0.143633	0.0811301	0.0576628
145	735	0.0352225	0.24181	0.12081	0.142497	0.0797838	0.0563028
146	740	0.0348882	0.24147	0.121365	0.142202	0.079326	0.0572153
147	745	0.0347806	0.238811	0.120864	0.142973	0.0791612	0.0564056
148	750	0.0349171	0.2382	0.120723	0.140738	0.0791228	0.0560526
149	755	0.0344895	0.237149	0.11964	0.142524	0.0784539	0.0547354
150	760	0.0347205	0.235886	0.119644	0.142111	0.0780785	0.0559857
151	765	0.0342772	0.236147	0.119096	0.141094	0.0776601	0.0553034
152	770	0.0338269	0.233649	0.120741	0.141896	0.0778777	0.0544145
153	775	0.0338373	0.233875	0.11862	0.141606	0.076688	0.0547121
154	780	0.0338118	0.233511	0.118582	0.140577	0.0774159	0.0537678
155	785	0.0334952	0.231704	0.116436	0.142132	0.0760346	0.0546237
156	790	0.0334923	0.231447	0.118555	0.141456	0.0768809	0.0544511
157	795	0.0338113	0.230796	0.117701	0.140003	0.0774643	0.0536217
158	800	0.0333729	0.231065	0.116465	0.140801	0.0762745	0.0538461
159	805	0.0337645	0.229331	0.1165	0.140843	0.0754155	0.0532265
160	810	0.0335895	0.227348	0.115694	0.139989	0.0764477	0.0514632
161	815	0.0330048	0.228338	0.116491	0.13978	0.0751105	0.0521448
162	820	0.0332775	0.228216	0.115356	0.140025	0.0760045	0.0526529
163	825	0.0337748	0.22649	0.114232	0.138811	0.0746046	0.0519618
164	830	0.0326345	0.224749	0.114655	0.139386	0.073936	0.0517191
165	835	0.0328743	0.224052	0.115071	0.138127	0.0753253	0.0512393
166	840	0.0328938	0.222968	0.113594	0.13951	0.074145	0.0502594
167	845	0.0332943	0.222447	0.113907	0.139107	0.0746551	0.0505663
168	850	0.0327321	0.222056	0.114405	0.138173	0.0740671	0.0498611
169	855	0.0324956	0.221143	0.112913	0.137964	0.0747812	0.0505912
170	860	0.0324381	0.220289	0.113862	0.137524	0.073357	0.0502461
171	865	0.0323741	0.219014	0.11108	0.138121	0.074687	0.0491584
172	870	0.0327061	0.219142	0.112496	0.137362	0.0735769	0.0491321
173	875	0.032206	0.217818	0.11254	0.136719	0.0738906	0.0487942
174	880	0.0324971	0.215304	0.111834	0.135524	0.0735989	0.0483664
175	885	0.0319073	0.21819	0.112179	0.135127	0.072931	0.0479534
176	890	0.0321086	0.21591	0.112908	0.136369	0.0729716	0.0482413
177	895	0.0325195	0.215025	0.111415	0.136447	0.0728999	0.0488661
178	900	0.0324113	0.214184	0.110229	0.13523	0.0721856	0.0474239
179	905	0.0321557	0.214319	0.10983	0.135138	0.0715715	0.0461727
180	910	0.0326451	0.212463	0.110749	0.135436	0.0723208	0.0475864
181	915	0.0331908	0.212898	0.110402	0.133217	0.0715967	0.0465053
182	920	0.0328166	0.211492	0.109393	0.13394	0.0709911	0.0461135
183	925	0.0324367	0.213612	0.109035	0.133072	0.0716751	0.0469964
184	930	0.0328353	0.211155	0.10829	0.133609	0.0706117	0.0469108
185	935	0.033236	0.210801	0.108322	0.133752	0.0710826	0.0450872
186	940	0.0333313	0.210444	0.109157	0.132647	0.0707601	0.04625
187	945	0.0331093	0.210192	0.109197	0.131927	0.0705386	0.0441561
188	950	0.0331995	0.210269	0.109367	0.131248	0.0687354	0.0445677
189	955	0.0329504	0.209623	0.108781	0.131754	0.0686931	0.0452061
190	960	0.0330882	0.208449	0.108338	0.131395	0.0686048	0.045384
191	965	0.0335896	0.211411	0.108021	0.131209	0.0682161	0.0449546
192	970	0.0341406	0.20938	0.108227	0.131523	0.0683994	0.0450377
193	975	0.0337513	0.209077	0.109199	0.131319	0.0673239	0.045395
194	980	0.0341559	0.207651	0.109522	0.130425	0.0678051	0.0456112
195	985	0.0346284	0.209305	0.108766	0.129934	0.0667055	0.0439187
196	990	0.0345648	0.206927	0.109204	0.129391	0.066359	0.0459427

## Sheet: 3e
	voxel_size	before	after	count
0	5	-0.75	-0.75	0
1	5	-0.742462	-0.75	0
2	5	-0.734925	-0.75	0
3	5	-0.727387	-0.75	0
4	5	-0.719849	-0.75	0
5	5	-0.712312	-0.75	0
6	5	-0.704774	-0.75	0
7	5	-0.697236	-0.75	0
8	5	-0.689698	-0.75	0
9	5	-0.682161	-0.75	0
10	5	-0.674623	-0.75	0
11	5	-0.667085	-0.75	0
12	5	-0.659548	-0.75	0
13	5	-0.65201	-0.75	0
14	5	-0.644472	-0.75	0
15	5	-0.636935	-0.75	0
16	5	-0.629397	-0.75	0
17	5	-0.621859	-0.75	0
18	5	-0.614322	-0.75	0
19	5	-0.606784	-0.75	0
20	5	-0.599246	-0.75	0
21	5	-0.591709	-0.75	0
22	5	-0.584171	-0.75	0
23	5	-0.576633	-0.75	0
24	5	-0.569095	-0.75	0
25	5	-0.561558	-0.75	0
26	5	-0.55402	-0.75	0
27	5	-0.546482	-0.75	0
28	5	-0.538945	-0.75	0
29	5	-0.531407	-0.75	0
30	5	-0.523869	-0.75	0
31	5	-0.516332	-0.75	0
32	5	-0.508794	-0.75	0
33	5	-0.501256	-0.75	0
34	5	-0.493719	-0.75	0
35	5	-0.486181	-0.75	0
36	5	-0.478643	-0.75	0
37	5	-0.471106	-0.75	0
38	5	-0.463568	-0.75	0
39	5	-0.45603	-0.75	0
40	5	-0.448492	-0.75	0
41	5	-0.440955	-0.75	0
42	5	-0.433417	-0.75	0
43	5	-0.425879	-0.75	0
44	5	-0.418342	-0.75	0
45	5	-0.410804	-0.75	0
46	5	-0.403266	-0.75	0
47	5	-0.395729	-0.75	0
48	5	-0.388191	-0.75	0
49	5	-0.380653	-0.75	0
50	5	-0.373116	-0.75	0
51	5	-0.365578	-0.75	0
52	5	-0.35804	-0.75	0
53	5	-0.350503	-0.75	0
54	5	-0.342965	-0.75	0
55	5	-0.335427	-0.75	0
56	5	-0.327889	-0.75	0
57	5	-0.320352	-0.75	0
58	5	-0.312814	-0.75	0
59	5	-0.305276	-0.75	0
60	5	-0.297739	-0.75	0
61	5	-0.290201	-0.75	0
62	5	-0.282663	-0.75	0
63	5	-0.275126	-0.75	0
64	5	-0.267588	-0.75	0
65	5	-0.26005	-0.75	0
66	5	-0.252513	-0.75	0
67	5	-0.244975	-0.75	0
68	5	-0.237437	-0.75	0
69	5	-0.229899	-0.75	0
70	5	-0.222362	-0.75	0
71	5	-0.214824	-0.75	0
72	5	-0.207286	-0.75	0
73	5	-0.199749	-0.75	0
74	5	-0.192211	-0.75	0
75	5	-0.184673	-0.75	0
76	5	-0.177136	-0.75	0
77	5	-0.169598	-0.75	0
78	5	-0.16206	-0.75	0
79	5	-0.154523	-0.75	0
80	5	-0.146985	-0.75	0
81	5	-0.139447	-0.75	0
82	5	-0.13191	-0.75	0
83	5	-0.124372	-0.75	0
84	5	-0.116834	-0.75	0
85	5	-0.109296	-0.75	0
86	5	-0.101759	-0.75	0
87	5	-0.0942211	-0.75	0
88	5	-0.0866834	-0.75	0
89	5	-0.0791457	-0.75	0
90	5	-0.071608	-0.75	0
91	5	-0.0640704	-0.75	0
92	5	-0.0565327	-0.75	0
93	5	-0.048995	-0.75	0
94	5	-0.0414573	-0.75	0
95	5	-0.0339196	-0.75	0
96	5	-0.0263819	-0.75	0
97	5	-0.0188442	-0.75	0
98	5	-0.0113065	-0.75	0
99	5	-0.00376884	-0.75	0
100	5	0.00376884	-0.75	0
101	5	0.0113065	-0.75	0
102	5	0.0188442	-0.75	0
103	5	0.0263819	-0.75	0
104	5	0.0339196	-0.75	0
105	5	0.0414573	-0.75	0
106	5	0.048995	-0.75	0
107	5	0.0565327	-0.75	0
108	5	0.0640704	-0.75	0
109	5	0.071608	-0.75	0
110	5	0.0791457	-0.75	0
111	5	0.0866834	-0.75	0
112	5	0.0942211	-0.75	0
113	5	0.101759	-0.75	0
114	5	0.109296	-0.75	0
115	5	0.116834	-0.75	0
116	5	0.124372	-0.75	0
117	5	0.13191	-0.75	0
118	5	0.139447	-0.75	0
119	5	0.146985	-0.75	0
120	5	0.154523	-0.75	0
121	5	0.16206	-0.75	0
122	5	0.169598	-0.75	0
123	5	0.177136	-0.75	0
124	5	0.184673	-0.75	0
125	5	0.192211	-0.75	0
126	5	0.199749	-0.75	0
127	5	0.207286	-0.75	0
128	5	0.214824	-0.75	0
129	5	0.222362	-0.75	0
130	5	0.229899	-0.75	0
131	5	0.237437	-0.75	0
132	5	0.244975	-0.75	0
133	5	0.252513	-0.75	0
134	5	0.26005	-0.75	0
135	5	0.267588	-0.75	0
136	5	0.275126	-0.75	0
137	5	0.282663	-0.75	0
138	5	0.290201	-0.75	0
139	5	0.297739	-0.75	0
140	5	0.305276	-0.75	0
141	5	0.312814	-0.75	0
142	5	0.320352	-0.75	0
143	5	0.327889	-0.75	0
144	5	0.335427	-0.75	0
145	5	0.342965	-0.75	0
146	5	0.350503	-0.75	0
147	5	0.35804	-0.75	0
148	5	0.365578	-0.75	0
149	5	0.373116	-0.75	0
150	5	0.380653	-0.75	0
151	5	0.388191	-0.75	0
152	5	0.395729	-0.75	0
153	5	0.403266	-0.75	0
154	5	0.410804	-0.75	0
155	5	0.418342	-0.75	0
156	5	0.425879	-0.75	0
157	5	0.433417	-0.75	0
158	5	0.440955	-0.75	0
159	5	0.448492	-0.75	0
160	5	0.45603	-0.75	0
161	5	0.463568	-0.75	0
162	5	0.471106	-0.75	0
163	5	0.478643	-0.75	0
164	5	0.486181	-0.75	0
165	5	0.493719	-0.75	0
166	5	0.501256	-0.75	0
167	5	0.508794	-0.75	0
168	5	0.516332	-0.75	0
169	5	0.523869	-0.75	0
170	5	0.531407	-0.75	0
171	5	0.538945	-0.75	0
172	5	0.546482	-0.75	0
173	5	0.55402	-0.75	0
174	5	0.561558	-0.75	0
175	5	0.569095	-0.75	0
176	5	0.576633	-0.75	0
177	5	0.584171	-0.75	0
178	5	0.591709	-0.75	0
179	5	0.599246	-0.75	0
180	5	0.606784	-0.75	0
181	5	0.614322	-0.75	0
182	5	0.621859	-0.75	0
183	5	0.629397	-0.75	0
184	5	0.636935	-0.75	0
185	5	0.644472	-0.75	0
186	5	0.65201	-0.75	0
187	5	0.659548	-0.75	0
188	5	0.667085	-0.75	0
189	5	0.674623	-0.75	0
190	5	0.682161	-0.75	0
191	5	0.689698	-0.75	0
192	5	0.697236	-0.75	0
193	5	0.704774	-0.75	0
194	5	0.712312	-0.75	0
195	5	0.719849	-0.75	0
196	5	0.727387	-0.75	0
197	5	0.734925	-0.75	0
198	5	0.742462	-0.75	0
199	5	-0.75	-0.742462	0
200	5	-0.742462	-0.742462	0
201	5	-0.734925	-0.742462	0
202	5	-0.727387	-0.742462	0
203	5	-0.719849	-0.742462	0
204	5	-0.712312	-0.742462	0
205	5	-0.704774	-0.742462	0
206	5	-0.697236	-0.742462	0
207	5	-0.689698	-0.742462	0
208	5	-0.682161	-0.742462	0
209	5	-0.674623	-0.742462	0
210	5	-0.667085	-0.742462	0
211	5	-0.659548	-0.742462	0
212	5	-0.65201	-0.742462	0
213	5	-0.644472	-0.742462	0
214	5	-0.636935	-0.742462	0
215	5	-0.629397	-0.742462	0
216	5	-0.621859	-0.742462	0
217	5	-0.614322	-0.742462	0
218	5	-0.606784	-0.742462	0
219	5	-0.599246	-0.742462	0
220	5	-0.591709	-0.742462	0
221	5	-0.584171	-0.742462	0
222	5	-0.576633	-0.742462	0
223	5	-0.569095	-0.742462	0
224	5	-0.561558	-0.742462	0
225	5	-0.55402	-0.742462	0
226	5	-0.546482	-0.742462	0
227	5	-0.538945	-0.742462	0
228	5	-0.531407	-0.742462	0
229	5	-0.523869	-0.742462	0
230	5	-0.516332	-0.742462	0
231	5	-0.508794	-0.742462	0
232	5	-0.501256	-0.742462	0
233	5	-0.493719	-0.742462	0
234	5	-0.486181	-0.742462	0
235	5	-0.478643	-0.742462	0
236	5	-0.471106	-0.742462	0
237	5	-0.463568	-0.742462	0
238	5	-0.45603	-0.742462	0
239	5	-0.448492	-0.742462	0
240	5	-0.440955	-0.742462	0
241	5	-0.433417	-0.742462	0
242	5	-0.425879	-0.742462	0
243	5	-0.418342	-0.742462	0
244	5	-0.410804	-0.742462	0
245	5	-0.403266	-0.742462	0
246	5	-0.395729	-0.742462	0
247	5	-0.388191	-0.742462	0
248	5	-0.380653	-0.742462	0
249	5	-0.373116	-0.742462	0
250	5	-0.365578	-0.742462	0
251	5	-0.35804	-0.742462	0
252	5	-0.350503	-0.742462	0
253	5	-0.342965	-0.742462	0
254	5	-0.335427	-0.742462	0
255	5	-0.327889	-0.742462	0
256	5	-0.320352	-0.742462	0
257	5	-0.312814	-0.742462	0
258	5	-0.305276	-0.742462	0
259	5	-0.297739	-0.742462	0
260	5	-0.290201	-0.742462	0
261	5	-0.282663	-0.742462	0
262	5	-0.275126	-0.742462	0
263	5	-0.267588	-0.742462	0
264	5	-0.26005	-0.742462	0
265	5	-0.252513	-0.742462	0
266	5	-0.244975	-0.742462	0
267	5	-0.237437	-0.742462	0
268	5	-0.229899	-0.742462	0
269	5	-0.222362	-0.742462	0
270	5	-0.214824	-0.742462	0
271	5	-0.207286	-0.742462	0
272	5	-0.199749	-0.742462	0
273	5	-0.192211	-0.742462	0
274	5	-0.184673	-0.742462	0
275	5	-0.177136	-0.742462	0
276	5	-0.169598	-0.742462	0
277	5	-0.16206	-0.742462	0
278	5	-0.154523	-0.742462	0
279	5	-0.146985	-0.742462	0
280	5	-0.139447	-0.742462	0
281	5	-0.13191	-0.742462	0
282	5	-0.124372	-0.742462	0
283	5	-0.116834	-0.742462	0
284	5	-0.109296	-0.742462	0
285	5	-0.101759	-0.742462	0
286	5	-0.0942211	-0.742462	0
287	5	-0.0866834	-0.742462	0
288	5	-0.0791457	-0.742462	0
289	5	-0.071608	-0.742462	0
290	5	-0.0640704	-0.742462	0
291	5	-0.0565327	-0.742462	0
292	5	-0.048995	-0.742462	0
293	5	-0.0414573	-0.742462	0
294	5	-0.0339196	-0.742462	0
295	5	-0.0263819	-0.742462	0
296	5	-0.0188442	-0.742462	0
297	5	-0.0113065	-0.742462	0
298	5	-0.00376884	-0.742462	0
299	5	0.00376884	-0.742462	0
300	5	0.0113065	-0.742462	0
301	5	0.0188442	-0.742462	0
302	5	0.0263819	-0.742462	0
303	5	0.0339196	-0.742462	0
304	5	0.0414573	-0.742462	0
305	5	0.048995	-0.742462	0
306	5	0.0565327	-0.742462	0
307	5	0.0640704	-0.742462	0
308	5	0.071608	-0.742462	0
309	5	0.0791457	-0.742462	0
310	5	0.0866834	-0.742462	0
311	5	0.0942211	-0.742462	0
312	5	0.101759	-0.742462	0
313	5	0.109296	-0.742462	0
314	5	0.116834	-0.742462	0
315	5	0.124372	-0.742462	0
316	5	0.13191	-0.742462	0
317	5	0.139447	-0.742462	0
318	5	0.146985	-0.742462	0
319	5	0.154523	-0.742462	0
320	5	0.16206	-0.742462	0
321	5	0.169598	-0.742462	0
322	5	0.177136	-0.742462	0
323	5	0.184673	-0.742462	0
324	5	0.192211	-0.742462	0
325	5	0.199749	-0.742462	0
326	5	0.207286	-0.742462	0
327	5	0.214824	-0.742462	0
328	5	0.222362	-0.742462	0
329	5	0.229899	-0.742462	0
330	5	0.237437	-0.742462	0
331	5	0.244975	-0.742462	0
332	5	0.252513	-0.742462	0
333	5	0.26005	-0.742462	0
334	5	0.267588	-0.742462	0
335	5	0.275126	-0.742462	0
336	5	0.282663	-0.742462	0
337	5	0.290201	-0.742462	0
338	5	0.297739	-0.742462	0
339	5	0.305276	-0.742462	0
340	5	0.312814	-0.742462	0
341	5	0.320352	-0.742462	0
342	5	0.327889	-0.742462	0
343	5	0.335427	-0.742462	0
344	5	0.342965	-0.742462	0
345	5	0.350503	-0.742462	0
346	5	0.35804	-0.742462	0
347	5	0.365578	-0.742462	0
348	5	0.373116	-0.742462	0
349	5	0.380653	-0.742462	0
350	5	0.388191	-0.742462	0
351	5	0.395729	-0.742462	0
352	5	0.403266	-0.742462	0
353	5	0.410804	-0.742462	0
354	5	0.418342	-0.742462	0
355	5	0.425879	-0.742462	0
356	5	0.433417	-0.742462	0
357	5	0.440955	-0.742462	0
358	5	0.448492	-0.742462	0
359	5	0.45603	-0.742462	0
360	5	0.463568	-0.742462	0
361	5	0.471106	-0.742462	0
362	5	0.478643	-0.742462	0
363	5	0.486181	-0.742462	0
364	5	0.493719	-0.742462	0
365	5	0.501256	-0.742462	0
366	5	0.508794	-0.742462	0
367	5	0.516332	-0.742462	0
368	5	0.523869	-0.742462	0
369	5	0.531407	-0.742462	0
370	5	0.538945	-0.742462	0
371	5	0.546482	-0.742462	0
372	5	0.55402	-0.742462	0
373	5	0.561558	-0.742462	0
374	5	0.569095	-0.742462	0
375	5	0.576633	-0.742462	0
376	5	0.584171	-0.742462	0
377	5	0.591709	-0.742462	0
378	5	0.599246	-0.742462	0
379	5	0.606784	-0.742462	0
380	5	0.614322	-0.742462	0
381	5	0.621859	-0.742462	0
382	5	0.629397	-0.742462	0
383	5	0.636935	-0.742462	0
384	5	0.644472	-0.742462	0
385	5	0.65201	-0.742462	0
386	5	0.659548	-0.742462	0
387	5	0.667085	-0.742462	0
388	5	0.674623	-0.742462	0
389	5	0.682161	-0.742462	0
390	5	0.689698	-0.742462	0
391	5	0.697236	-0.742462	0
392	5	0.704774	-0.742462	0
393	5	0.712312	-0.742462	0
394	5	0.719849	-0.742462	0
395	5	0.727387	-0.742462	0
396	5	0.734925	-0.742462	0
397	5	0.742462	-0.742462	0
398	5	-0.75	-0.734925	0
399	5	-0.742462	-0.734925	0
400	5	-0.734925	-0.734925	0
401	5	-0.727387	-0.734925	0
402	5	-0.719849	-0.734925	0
403	5	-0.712312	-0.734925	0
404	5	-0.704774	-0.734925	0
405	5	-0.697236	-0.734925	0
406	5	-0.689698	-0.734925	0
407	5	-0.682161	-0.734925	0
408	5	-0.674623	-0.734925	0
409	5	-0.667085	-0.734925	0
410	5	-0.659548	-0.734925	0
411	5	-0.65201	-0.734925	0
412	5	-0.644472	-0.734925	0
413	5	-0.636935	-0.734925	0
414	5	-0.629397	-0.734925	0
415	5	-0.621859	-0.734925	0
416	5	-0.614322	-0.734925	0
417	5	-0.606784	-0.734925	0
418	5	-0.599246	-0.734925	0
419	5	-0.591709	-0.734925	0
420	5	-0.584171	-0.734925	0
421	5	-0.576633	-0.734925	0
422	5	-0.569095	-0.734925	0
423	5	-0.561558	-0.734925	0
424	5	-0.55402	-0.734925	0
425	5	-0.546482	-0.734925	0
426	5	-0.538945	-0.734925	0
427	5	-0.531407	-0.734925	0
428	5	-0.523869	-0.734925	0
429	5	-0.516332	-0.734925	0
430	5	-0.508794	-0.734925	0
431	5	-0.501256	-0.734925	0
432	5	-0.493719	-0.734925	0
433	5	-0.486181	-0.734925	0
434	5	-0.478643	-0.734925	0
435	5	-0.471106	-0.734925	0
436	5	-0.463568	-0.734925	0
437	5	-0.45603	-0.734925	0
438	5	-0.448492	-0.734925	0
439	5	-0.440955	-0.734925	0
440	5	-0.433417	-0.734925	0
441	5	-0.425879	-0.734925	0
442	5	-0.418342	-0.734925	0
443	5	-0.410804	-0.734925	0
444	5	-0.403266	-0.734925	0
445	5	-0.395729	-0.734925	0
446	5	-0.388191	-0.734925	0
447	5	-0.380653	-0.734925	0
448	5	-0.373116	-0.734925	0
449	5	-0.365578	-0.734925	0
450	5	-0.35804	-0.734925	0
451	5	-0.350503	-0.734925	0
452	5	-0.342965	-0.734925	0
453	5	-0.335427	-0.734925	0
454	5	-0.327889	-0.734925	0
455	5	-0.320352	-0.734925	0
456	5	-0.312814	-0.734925	0
457	5	-0.305276	-0.734925	0
458	5	-0.297739	-0.734925	0
459	5	-0.290201	-0.734925	0
460	5	-0.282663	-0.734925	0
461	5	-0.275126	-0.734925	0
462	5	-0.267588	-0.734925	0
463	5	-0.26005	-0.734925	0
464	5	-0.252513	-0.734925	0
465	5	-0.244975	-0.734925	0
466	5	-0.237437	-0.734925	0
467	5	-0.229899	-0.734925	0
468	5	-0.222362	-0.734925	0
469	5	-0.214824	-0.734925	0
470	5	-0.207286	-0.734925	0
471	5	-0.199749	-0.734925	0
472	5	-0.192211	-0.734925	0
473	5	-0.184673	-0.734925	0
474	5	-0.177136	-0.734925	0
475	5	-0.169598	-0.734925	0
476	5	-0.16206	-0.734925	0
477	5	-0.154523	-0.734925	0
478	5	-0.146985	-0.734925	0
479	5	-0.139447	-0.734925	0
480	5	-0.13191	-0.734925	0
481	5	-0.124372	-0.734925	0
482	5	-0.116834	-0.734925	0
483	5	-0.109296	-0.734925	0
484	5	-0.101759	-0.734925	0
485	5	-0.0942211	-0.734925	0
486	5	-0.0866834	-0.734925	0
487	5	-0.0791457	-0.734925	0
488	5	-0.071608	-0.734925	0
489	5	-0.0640704	-0.734925	0
490	5	-0.0565327	-0.734925	0
491	5	-0.048995	-0.734925	0
492	5	-0.0414573	-0.734925	0
493	5	-0.0339196	-0.734925	0
494	5	-0.0263819	-0.734925	0
495	5	-0.0188442	-0.734925	0
496	5	-0.0113065	-0.734925	0
497	5	-0.00376884	-0.734925	0
498	5	0.00376884	-0.734925	0
499	5	0.0113065	-0.734925	0
500	5	0.0188442	-0.734925	0
501	5	0.0263819	-0.734925	0
502	5	0.0339196	-0.734925	0
503	5	0.0414573	-0.734925	0
504	5	0.048995	-0.734925	0
505	5	0.0565327	-0.734925	0
506	5	0.0640704	-0.734925	0
507	5	0.071608	-0.734925	0
508	5	0.0791457	-0.734925	0
509	5	0.0866834	-0.734925	0
510	5	0.0942211	-0.734925	0
511	5	0.101759	-0.734925	0
512	5	0.109296	-0.734925	0
513	5	0.116834	-0.734925	0
514	5	0.124372	-0.734925	0
515	5	0.13191	-0.734925	0
516	5	0.139447	-0.734925	0
517	5	0.146985	-0.734925	0
518	5	0.154523	-0.734925	0
519	5	0.16206	-0.734925	0
520	5	0.169598	-0.734925	0
521	5	0.177136	-0.734925	0
522	5	0.184673	-0.734925	0
523	5	0.192211	-0.734925	0
524	5	0.199749	-0.734925	0
525	5	0.207286	-0.734925	0
526	5	0.214824	-0.734925	0
527	5	0.222362	-0.734925	0
528	5	0.229899	-0.734925	0
529	5	0.237437	-0.734925	0
530	5	0.244975	-0.734925	0
531	5	0.252513	-0.734925	0
532	5	0.26005	-0.734925	0
533	5	0.267588	-0.734925	0
534	5	0.275126	-0.734925	0
535	5	0.282663	-0.734925	0
536	5	0.290201	-0.734925	0
537	5	0.297739	-0.734925	0
538	5	0.305276	-0.734925	0
539	5	0.312814	-0.734925	0
540	5	0.320352	-0.734925	0
541	5	0.327889	-0.734925	0
542	5	0.335427	-0.734925	0
543	5	0.342965	-0.734925	0
544	5	0.350503	-0.734925	0
545	5	0.35804	-0.734925	0
546	5	0.365578	-0.734925	0
547	5	0.373116	-0.734925	0
548	5	0.380653	-0.734925	0
549	5	0.388191	-0.734925	0
550	5	0.395729	-0.734925	0
551	5	0.403266	-0.734925	0
552	5	0.410804	-0.734925	0
553	5	0.418342	-0.734925	0
554	5	0.425879	-0.734925	0
555	5	0.433417	-0.734925	0
556	5	0.440955	-0.734925	0
557	5	0.448492	-0.734925	0
558	5	0.45603	-0.734925	0
559	5	0.463568	-0.734925	0
560	5	0.471106	-0.734925	0
561	5	0.478643	-0.734925	0
562	5	0.486181	-0.734925	0
563	5	0.493719	-0.734925	0
564	5	0.501256	-0.734925	0
565	5	0.508794	-0.734925	0
566	5	0.516332	-0.734925	0
567	5	0.523869	-0.734925	0
568	5	0.531407	-0.734925	0
569	5	0.538945	-0.734925	0
570	5	0.546482	-0.734925	0
571	5	0.55402	-0.734925	0
572	5	0.561558	-0.734925	0
573	5	0.569095	-0.734925	0
574	5	0.576633	-0.734925	0
575	5	0.584171	-0.734925	0
576	5	0.591709	-0.734925	0
577	5	0.599246	-0.734925	0
578	5	0.606784	-0.734925	0
579	5	0.614322	-0.734925	0
580	5	0.621859	-0.734925	0
581	5	0.629397	-0.734925	0
582	5	0.636935	-0.734925	0
583	5	0.644472	-0.734925	0
584	5	0.65201	-0.734925	0
585	5	0.659548	-0.734925	0
586	5	0.667085	-0.734925	0
587	5	0.674623	-0.734925	0
588	5	0.682161	-0.734925	0
589	5	0.689698	-0.734925	0
590	5	0.697236	-0.734925	0
591	5	0.704774	-0.734925	0
592	5	0.712312	-0.734925	0
593	5	0.719849	-0.734925	0
594	5	0.727387	-0.734925	0
595	5	0.734925	-0.734925	0
596	5	0.742462	-0.734925	0
597	5	-0.75	-0.727387	0
598	5	-0.742462	-0.727387	0
599	5	-0.734925	-0.727387	0
600	5	-0.727387	-0.727387	0
601	5	-0.719849	-0.727387	0
602	5	-0.712312	-0.727387	0
603	5	-0.704774	-0.727387	0
604	5	-0.697236	-0.727387	0
605	5	-0.689698	-0.727387	0
606	5	-0.682161	-0.727387	0
607	5	-0.674623	-0.727387	0
608	5	-0.667085	-0.727387	0
609	5	-0.659548	-0.727387	0
610	5	-0.65201	-0.727387	0
611	5	-0.644472	-0.727387	0
612	5	-0.636935	-0.727387	0
613	5	-0.629397	-0.727387	0
614	5	-0.621859	-0.727387	0
615	5	-0.614322	-0.727387	0
616	5	-0.606784	-0.727387	0
617	5	-0.599246	-0.727387	0
618	5	-0.591709	-0.727387	0
619	5	-0.584171	-0.727387	0
620	5	-0.576633	-0.727387	0
621	5	-0.569095	-0.727387	0
622	5	-0.561558	-0.727387	0
623	5	-0.55402	-0.727387	0
624	5	-0.546482	-0.727387	0
625	5	-0.538945	-0.727387	0
626	5	-0.531407	-0.727387	0
627	5	-0.523869	-0.727387	0
628	5	-0.516332	-0.727387	0
629	5	-0.508794	-0.727387	0
630	5	-0.501256	-0.727387	0
631	5	-0.493719	-0.727387	0
632	5	-0.486181	-0.727387	0
633	5	-0.478643	-0.727387	0
634	5	-0.471106	-0.727387	0
635	5	-0.463568	-0.727387	0
636	5	-0.45603	-0.727387	0
637	5	-0.448492	-0.727387	0
638	5	-0.440955	-0.727387	0
639	5	-0.433417	-0.727387	0
640	5	-0.425879	-0.727387	0
641	5	-0.418342	-0.727387	0
642	5	-0.410804	-0.727387	0
643	5	-0.403266	-0.727387	0
644	5	-0.395729	-0.727387	0
645	5	-0.388191	-0.727387	0
646	5	-0.380653	-0.727387	0
647	5	-0.373116	-0.727387	0
648	5	-0.365578	-0.727387	0
649	5	-0.35804	-0.727387	0
650	5	-0.350503	-0.727387	0
651	5	-0.342965	-0.727387	0
652	5	-0.335427	-0.727387	0
653	5	-0.327889	-0.727387	0
654	5	-0.320352	-0.727387	0
655	5	-0.312814	-0.727387	0
656	5	-0.305276	-0.727387	0
657	5	-0.297739	-0.727387	0
658	5	-0.290201	-0.727387	0
659	5	-0.282663	-0.727387	0
660	5	-0.275126	-0.727387	0
661	5	-0.267588	-0.727387	0
662	5	-0.26005	-0.727387	0
663	5	-0.252513	-0.727387	0
664	5	-0.244975	-0.727387	0
665	5	-0.237437	-0.727387	0
666	5	-0.229899	-0.727387	0
667	5	-0.222362	-0.727387	0
668	5	-0.214824	-0.727387	0
669	5	-0.207286	-0.727387	0
670	5	-0.199749	-0.727387	0
671	5	-0.192211	-0.727387	0
672	5	-0.184673	-0.727387	0
673	5	-0.177136	-0.727387	0
674	5	-0.169598	-0.727387	0
675	5	-0.16206	-0.727387	0
676	5	-0.154523	-0.727387	0
677	5	-0.146985	-0.727387	0
678	5	-0.139447	-0.727387	0
679	5	-0.13191	-0.727387	0
680	5	-0.124372	-0.727387	0
681	5	-0.116834	-0.727387	0
682	5	-0.109296	-0.727387	0
683	5	-0.101759	-0.727387	0
684	5	-0.0942211	-0.727387	0
685	5	-0.0866834	-0.727387	0
686	5	-0.0791457	-0.727387	0
687	5	-0.071608	-0.727387	0
688	5	-0.0640704	-0.727387	0
689	5	-0.0565327	-0.727387	0
690	5	-0.048995	-0.727387	0
691	5	-0.0414573	-0.727387	0
692	5	-0.0339196	-0.727387	0
693	5	-0.0263819	-0.727387	0
694	5	-0.0188442	-0.727387	0
695	5	-0.0113065	-0.727387	0
696	5	-0.00376884	-0.727387	0
697	5	0.00376884	-0.727387	0
698	5	0.0113065	-0.727387	0
699	5	0.0188442	-0.727387	0
700	5	0.0263819	-0.727387	0
701	5	0.0339196	-0.727387	0
702	5	0.0414573	-0.727387	0
703	5	0.048995	-0.727387	0
704	5	0.0565327	-0.727387	0
705	5	0.0640704	-0.727387	0
706	5	0.071608	-0.727387	0
707	5	0.0791457	-0.727387	0
708	5	0.0866834	-0.727387	0
709	5	0.0942211	-0.727387	0
710	5	0.101759	-0.727387	0
711	5	0.109296	-0.727387	0
712	5	0.116834	-0.727387	0
713	5	0.124372	-0.727387	0
714	5	0.13191	-0.727387	0
715	5	0.139447	-0.727387	0
716	5	0.146985	-0.727387	0
717	5	0.154523	-0.727387	0
718	5	0.16206	-0.727387	0
719	5	0.169598	-0.727387	0
720	5	0.177136	-0.727387	0
721	5	0.184673	-0.727387	0
722	5	0.192211	-0.727387	0
723	5	0.199749	-0.727387	0
724	5	0.207286	-0.727387	0
725	5	0.214824	-0.727387	0
726	5	0.222362	-0.727387	0
727	5	0.229899	-0.727387	0
728	5	0.237437	-0.727387	0
729	5	0.244975	-0.727387	0
730	5	0.252513	-0.727387	0
731	5	0.26005	-0.727387	0
732	5	0.267588	-0.727387	0
733	5	0.275126	-0.727387	0
734	5	0.282663	-0.727387	0
735	5	0.290201	-0.727387	0
736	5	0.297739	-0.727387	0
737	5	0.305276	-0.727387	0
738	5	0.312814	-0.727387	0
739	5	0.320352	-0.727387	0
740	5	0.327889	-0.727387	0
741	5	0.335427	-0.727387	0
742	5	0.342965	-0.727387	0
743	5	0.350503	-0.727387	0
744	5	0.35804	-0.727387	0
745	5	0.365578	-0.727387	0
746	5	0.373116	-0.727387	0
747	5	0.380653	-0.727387	0
748	5	0.388191	-0.727387	0
749	5	0.395729	-0.727387	0
750	5	0.403266	-0.727387	0
751	5	0.410804	-0.727387	0
752	5	0.418342	-0.727387	0
753	5	0.425879	-0.727387	0
754	5	0.433417	-0.727387	0
755	5	0.440955	-0.727387	0
756	5	0.448492	-0.727387	0
757	5	0.45603	-0.727387	0
758	5	0.463568	-0.727387	0
759	5	0.471106	-0.727387	0
760	5	0.478643	-0.727387	0
761	5	0.486181	-0.727387	0
762	5	0.493719	-0.727387	0
763	5	0.501256	-0.727387	0
764	5	0.508794	-0.727387	0
765	5	0.516332	-0.727387	0
766	5	0.523869	-0.727387	0
767	5	0.531407	-0.727387	0
768	5	0.538945	-0.727387	0
769	5	0.546482	-0.727387	0
770	5	0.55402	-0.727387	0
771	5	0.561558	-0.727387	0
772	5	0.569095	-0.727387	0
773	5	0.576633	-0.727387	0
774	5	0.584171	-0.727387	0
775	5	0.591709	-0.727387	0
776	5	0.599246	-0.727387	0
777	5	0.606784	-0.727387	0
778	5	0.614322	-0.727387	0
779	5	0.621859	-0.727387	0
780	5	0.629397	-0.727387	0
781	5	0.636935	-0.727387	0
782	5	0.644472	-0.727387	0
783	5	0.65201	-0.727387	0
784	5	0.659548	-0.727387	0
785	5	0.667085	-0.727387	0
786	5	0.674623	-0.727387	0
787	5	0.682161	-0.727387	0
788	5	0.689698	-0.727387	0
789	5	0.697236	-0.727387	0
790	5	0.704774	-0.727387	0
791	5	0.712312	-0.727387	0
792	5	0.719849	-0.727387	0
793	5	0.727387	-0.727387	0
794	5	0.734925	-0.727387	0
795	5	0.742462	-0.727387	0
796	5	-0.75	-0.719849	0
797	5	-0.742462	-0.719849	0
798	5	-0.734925	-0.719849	0
799	5	-0.727387	-0.719849	0
800	5	-0.719849	-0.719849	0
801	5	-0.712312	-0.719849	0
802	5	-0.704774	-0.719849	0
803	5	-0.697236	-0.719849	0
804	5	-0.689698	-0.719849	0
805	5	-0.682161	-0.719849	0
806	5	-0.674623	-0.719849	0
807	5	-0.667085	-0.719849	0
808	5	-0.659548	-0.719849	0
809	5	-0.65201	-0.719849	0
810	5	-0.644472	-0.719849	0
811	5	-0.636935	-0.719849	0
812	5	-0.629397	-0.719849	0
813	5	-0.621859	-0.719849	0
814	5	-0.614322	-0.719849	0
815	5	-0.606784	-0.719849	0
816	5	-0.599246	-0.719849	0
817	5	-0.591709	-0.719849	0
818	5	-0.584171	-0.719849	0
819	5	-0.576633	-0.719849	0
820	5	-0.569095	-0.719849	0
821	5	-0.561558	-0.719849	0
822	5	-0.55402	-0.719849	0
823	5	-0.546482	-0.719849	0
824	5	-0.538945	-0.719849	0
825	5	-0.531407	-0.719849	0
826	5	-0.523869	-0.719849	0
827	5	-0.516332	-0.719849	0
828	5	-0.508794	-0.719849	0
829	5	-0.501256	-0.719849	0
830	5	-0.493719	-0.719849	0
831	5	-0.486181	-0.719849	0
832	5	-0.478643	-0.719849	0
833	5	-0.471106	-0.719849	0
834	5	-0.463568	-0.719849	0
835	5	-0.45603	-0.719849	0
836	5	-0.448492	-0.719849	0
837	5	-0.440955	-0.719849	0
838	5	-0.433417	-0.719849	0
839	5	-0.425879	-0.719849	0
840	5	-0.418342	-0.719849	0
841	5	-0.410804	-0.719849	0
842	5	-0.403266	-0.719849	0
843	5	-0.395729	-0.719849	0
844	5	-0.388191	-0.719849	0
845	5	-0.380653	-0.719849	0
846	5	-0.373116	-0.719849	0
847	5	-0.365578	-0.719849	0
848	5	-0.35804	-0.719849	0
849	5	-0.350503	-0.719849	0
850	5	-0.342965	-0.719849	0
851	5	-0.335427	-0.719849	0
852	5	-0.327889	-0.719849	0
853	5	-0.320352	-0.719849	0
854	5	-0.312814	-0.719849	0
855	5	-0.305276	-0.719849	0
856	5	-0.297739	-0.719849	0
857	5	-0.290201	-0.719849	0
858	5	-0.282663	-0.719849	0
859	5	-0.275126	-0.719849	0
860	5	-0.267588	-0.719849	0
861	5	-0.26005	-0.719849	0
862	5	-0.252513	-0.719849	0
863	5	-0.244975	-0.719849	0
864	5	-0.237437	-0.719849	0
865	5	-0.229899	-0.719849	0
866	5	-0.222362	-0.719849	0
867	5	-0.214824	-0.719849	0
868	5	-0.207286	-0.719849	0
869	5	-0.199749	-0.719849	0
870	5	-0.192211	-0.719849	0
871	5	-0.184673	-0.719849	0
872	5	-0.177136	-0.719849	0
873	5	-0.169598	-0.719849	0
874	5	-0.16206	-0.719849	0
875	5	-0.154523	-0.719849	0
876	5	-0.146985	-0.719849	0
877	5	-0.139447	-0.719849	0
878	5	-0.13191	-0.719849	0
879	5	-0.124372	-0.719849	0
880	5	-0.116834	-0.719849	0
881	5	-0.109296	-0.719849	0
882	5	-0.101759	-0.719849	0
883	5	-0.0942211	-0.719849	0
884	5	-0.0866834	-0.719849	0
885	5	-0.0791457	-0.719849	0
886	5	-0.071608	-0.719849	0
887	5	-0.0640704	-0.719849	0
888	5	-0.0565327	-0.719849	0
889	5	-0.048995	-0.719849	0
890	5	-0.0414573	-0.719849	0
891	5	-0.0339196	-0.719849	0
892	5	-0.0263819	-0.719849	0
893	5	-0.0188442	-0.719849	0
894	5	-0.0113065	-0.719849	0
895	5	-0.00376884	-0.719849	0
896	5	0.00376884	-0.719849	0
897	5	0.0113065	-0.719849	0
898	5	0.0188442	-0.719849	0
899	5	0.0263819	-0.719849	0
900	5	0.0339196	-0.719849	0
901	5	0.0414573	-0.719849	0
902	5	0.048995	-0.719849	0
903	5	0.0565327	-0.719849	0
904	5	0.0640704	-0.719849	0
905	5	0.071608	-0.719849	0
906	5	0.0791457	-0.719849	0
907	5	0.0866834	-0.719849	0
908	5	0.0942211	-0.719849	0
909	5	0.101759	-0.719849	0
910	5	0.109296	-0.719849	0
911	5	0.116834	-0.719849	0
912	5	0.124372	-0.719849	0
913	5	0.13191	-0.719849	0
914	5	0.139447	-0.719849	0
915	5	0.146985	-0.719849	0
916	5	0.154523	-0.719849	0
917	5	0.16206	-0.719849	0
918	5	0.169598	-0.719849	0
919	5	0.177136	-0.719849	0
920	5	0.184673	-0.719849	0
921	5	0.192211	-0.719849	0
922	5	0.199749	-0.719849	0
923	5	0.207286	-0.719849	0
924	5	0.214824	-0.719849	0
925	5	0.222362	-0.719849	0
926	5	0.229899	-0.719849	0
927	5	0.237437	-0.719849	0
928	5	0.244975	-0.719849	0
929	5	0.252513	-0.719849	0
930	5	0.26005	-0.719849	0
931	5	0.267588	-0.719849	0
932	5	0.275126	-0.719849	0
933	5	0.282663	-0.719849	0
934	5	0.290201	-0.719849	0
935	5	0.297739	-0.719849	0
936	5	0.305276	-0.719849	0
937	5	0.312814	-0.719849	0
938	5	0.320352	-0.719849	0
939	5	0.327889	-0.719849	0
940	5	0.335427	-0.719849	0
941	5	0.342965	-0.719849	0
942	5	0.350503	-0.719849	0
943	5	0.35804	-0.719849	0
944	5	0.365578	-0.719849	0
945	5	0.373116	-0.719849	0
946	5	0.380653	-0.719849	0
947	5	0.388191	-0.719849	0
948	5	0.395729	-0.719849	0
949	5	0.403266	-0.719849	0
950	5	0.410804	-0.719849	0
951	5	0.418342	-0.719849	0
952	5	0.425879	-0.719849	0
953	5	0.433417	-0.719849	0
954	5	0.440955	-0.719849	0
955	5	0.448492	-0.719849	0
956	5	0.45603	-0.719849	0
957	5	0.463568	-0.719849	0
958	5	0.471106	-0.719849	0
959	5	0.478643	-0.719849	0
960	5	0.486181	-0.719849	0
961	5	0.493719	-0.719849	0
962	5	0.501256	-0.719849	0
963	5	0.508794	-0.719849	0
964	5	0.516332	-0.719849	0
965	5	0.523869	-0.719849	0
966	5	0.531407	-0.719849	0
967	5	0.538945	-0.719849	0
968	5	0.546482	-0.719849	0
969	5	0.55402	-0.719849	0
970	5	0.561558	-0.719849	0
971	5	0.569095	-0.719849	0
972	5	0.576633	-0.719849	0
973	5	0.584171	-0.719849	0
974	5	0.591709	-0.719849	0
975	5	0.599246	-0.719849	0
976	5	0.606784	-0.719849	0
977	5	0.614322	-0.719849	0
978	5	0.621859	-0.719849	0
979	5	0.629397	-0.719849	0
980	5	0.636935	-0.719849	0
981	5	0.644472	-0.719849	0
982	5	0.65201	-0.719849	0
983	5	0.659548	-0.719849	0
984	5	0.667085	-0.719849	0
985	5	0.674623	-0.719849	0
986	5	0.682161	-0.719849	0
987	5	0.689698	-0.719849	0
988	5	0.697236	-0.719849	0
989	5	0.704774	-0.719849	0
990	5	0.712312	-0.719849	0
991	5	0.719849	-0.719849	0
992	5	0.727387	-0.719849	0
993	5	0.734925	-0.719849	0
994	5	0.742462	-0.719849	0
995	5	-0.75	-0.712312	0
996	5	-0.742462	-0.712312	0
997	5	-0.734925	-0.712312	0
998	5	-0.727387	-0.712312	0
999	5	-0.719849	-0.712312	0
1000	5	-0.712312	-0.712312	0
1001	5	-0.704774	-0.712312	0
1002	5	-0.697236	-0.712312	0
1003	5	-0.689698	-0.712312	0
1004	5	-0.682161	-0.712312	0
1005	5	-0.674623	-0.712312	0
1006	5	-0.667085	-0.712312	0
1007	5	-0.659548	-0.712312	0
1008	5	-0.65201	-0.712312	0
1009	5	-0.644472	-0.712312	0
1010	5	-0.636935	-0.712312	0
1011	5	-0.629397	-0.712312	0
1012	5	-0.621859	-0.712312	0
1013	5	-0.614322	-0.712312	0
1014	5	-0.606784	-0.712312	0
1015	5	-0.599246	-0.712312	0
1016	5	-0.591709	-0.712312	0
1017	5	-0.584171	-0.712312	0
1018	5	-0.576633	-0.712312	0
1019	5	-0.569095	-0.712312	0
1020	5	-0.561558	-0.712312	0
1021	5	-0.55402	-0.712312	0
1022	5	-0.546482	-0.712312	0
1023	5	-0.538945	-0.712312	0
1024	5	-0.531407	-0.712312	0
1025	5	-0.523869	-0.712312	0
1026	5	-0.516332	-0.712312	0
1027	5	-0.508794	-0.712312	0
1028	5	-0.501256	-0.712312	0
1029	5	-0.493719	-0.712312	0
1030	5	-0.486181	-0.712312	0
1031	5	-0.478643	-0.712312	0
1032	5	-0.471106	-0.712312	0
1033	5	-0.463568	-0.712312	0
1034	5	-0.45603	-0.712312	0
1035	5	-0.448492	-0.712312	0
1036	5	-0.440955	-0.712312	0
1037	5	-0.433417	-0.712312	0
1038	5	-0.425879	-0.712312	0
1039	5	-0.418342	-0.712312	0
1040	5	-0.410804	-0.712312	0
1041	5	-0.403266	-0.712312	0
1042	5	-0.395729	-0.712312	0
1043	5	-0.388191	-0.712312	0
1044	5	-0.380653	-0.712312	0
1045	5	-0.373116	-0.712312	0
1046	5	-0.365578	-0.712312	0
1047	5	-0.35804	-0.712312	0
1048	5	-0.350503	-0.712312	0
1049	5	-0.342965	-0.712312	0
1050	5	-0.335427	-0.712312	0
1051	5	-0.327889	-0.712312	0
1052	5	-0.320352	-0.712312	0
1053	5	-0.312814	-0.712312	0
1054	5	-0.305276	-0.712312	0
1055	5	-0.297739	-0.712312	0
1056	5	-0.290201	-0.712312	0
1057	5	-0.282663	-0.712312	0
1058	5	-0.275126	-0.712312	0
1059	5	-0.267588	-0.712312	0
1060	5	-0.26005	-0.712312	0
1061	5	-0.252513	-0.712312	0
1062	5	-0.244975	-0.712312	0
1063	5	-0.237437	-0.712312	0
1064	5	-0.229899	-0.712312	0
1065	5	-0.222362	-0.712312	0
1066	5	-0.214824	-0.712312	0
1067	5	-0.207286	-0.712312	0
1068	5	-0.199749	-0.712312	0
1069	5	-0.192211	-0.712312	0
1070	5	-0.184673	-0.712312	0
1071	5	-0.177136	-0.712312	0
1072	5	-0.169598	-0.712312	0
1073	5	-0.16206	-0.712312	0
1074	5	-0.154523	-0.712312	0
1075	5	-0.146985	-0.712312	0
1076	5	-0.139447	-0.712312	0
1077	5	-0.13191	-0.712312	0
1078	5	-0.124372	-0.712312	0
1079	5	-0.116834	-0.712312	0
1080	5	-0.109296	-0.712312	0
1081	5	-0.101759	-0.712312	0
1082	5	-0.0942211	-0.712312	0
1083	5	-0.0866834	-0.712312	0
1084	5	-0.0791457	-0.712312	0
1085	5	-0.071608	-0.712312	0
1086	5	-0.0640704	-0.712312	0
1087	5	-0.0565327	-0.712312	0
1088	5	-0.048995	-0.712312	0
1089	5	-0.0414573	-0.712312	0
1090	5	-0.0339196	-0.712312	0
1091	5	-0.0263819	-0.712312	0
1092	5	-0.0188442	-0.712312	0
1093	5	-0.0113065	-0.712312	0
1094	5	-0.00376884	-0.712312	0
1095	5	0.00376884	-0.712312	0
1096	5	0.0113065	-0.712312	0
1097	5	0.0188442	-0.712312	0
1098	5	0.0263819	-0.712312	0
1099	5	0.0339196	-0.712312	0
1100	5	0.0414573	-0.712312	0
1101	5	0.048995	-0.712312	0
1102	5	0.0565327	-0.712312	0
1103	5	0.0640704	-0.712312	0
1104	5	0.071608	-0.712312	0
1105	5	0.0791457	-0.712312	0
1106	5	0.0866834	-0.712312	0
1107	5	0.0942211	-0.712312	0
1108	5	0.101759	-0.712312	0
1109	5	0.109296	-0.712312	0
1110	5	0.116834	-0.712312	0
1111	5	0.124372	-0.712312	0
1112	5	0.13191	-0.712312	0
1113	5	0.139447	-0.712312	0
1114	5	0.146985	-0.712312	0
1115	5	0.154523	-0.712312	0
1116	5	0.16206	-0.712312	0
1117	5	0.169598	-0.712312	0
1118	5	0.177136	-0.712312	0
1119	5	0.184673	-0.712312	0
1120	5	0.192211	-0.712312	0
1121	5	0.199749	-0.712312	0
1122	5	0.207286	-0.712312	0
1123	5	0.214824	-0.712312	0
1124	5	0.222362	-0.712312	0
1125	5	0.229899	-0.712312	0
1126	5	0.237437	-0.712312	0
1127	5	0.244975	-0.712312	0
1128	5	0.252513	-0.712312	0
1129	5	0.26005	-0.712312	0
1130	5	0.267588	-0.712312	0
1131	5	0.275126	-0.712312	0
1132	5	0.282663	-0.712312	0
1133	5	0.290201	-0.712312	0
1134	5	0.297739	-0.712312	0
1135	5	0.305276	-0.712312	0
1136	5	0.312814	-0.712312	0
1137	5	0.320352	-0.712312	0
1138	5	0.327889	-0.712312	0
1139	5	0.335427	-0.712312	0
1140	5	0.342965	-0.712312	0
1141	5	0.350503	-0.712312	0
1142	5	0.35804	-0.712312	0
1143	5	0.365578	-0.712312	0
1144	5	0.373116	-0.712312	0
1145	5	0.380653	-0.712312	0
1146	5	0.388191	-0.712312	0
1147	5	0.395729	-0.712312	0
1148	5	0.403266	-0.712312	0
1149	5	0.410804	-0.712312	0
1150	5	0.418342	-0.712312	0
1151	5	0.425879	-0.712312	0
1152	5	0.433417	-0.712312	0
1153	5	0.440955	-0.712312	0
1154	5	0.448492	-0.712312	0
1155	5	0.45603	-0.712312	0
1156	5	0.463568	-0.712312	0
1157	5	0.471106	-0.712312	0
1158	5	0.478643	-0.712312	0
1159	5	0.486181	-0.712312	0
1160	5	0.493719	-0.712312	0
1161	5	0.501256	-0.712312	0
1162	5	0.508794	-0.712312	0
1163	5	0.516332	-0.712312	0
1164	5	0.523869	-0.712312	0
1165	5	0.531407	-0.712312	0
1166	5	0.538945	-0.712312	0
1167	5	0.546482	-0.712312	0
1168	5	0.55402	-0.712312	0
1169	5	0.561558	-0.712312	0
1170	5	0.569095	-0.712312	0
1171	5	0.576633	-0.712312	0
1172	5	0.584171	-0.712312	0
1173	5	0.591709	-0.712312	0
1174	5	0.599246	-0.712312	0
1175	5	0.606784	-0.712312	0
1176	5	0.614322	-0.712312	0
1177	5	0.621859	-0.712312	0
1178	5	0.629397	-0.712312	0
1179	5	0.636935	-0.712312	0
1180	5	0.644472	-0.712312	0
1181	5	0.65201	-0.712312	0
1182	5	0.659548	-0.712312	0
1183	5	0.667085	-0.712312	0
1184	5	0.674623	-0.712312	0
1185	5	0.682161	-0.712312	0
1186	5	0.689698	-0.712312	0
1187	5	0.697236	-0.712312	0
1188	5	0.704774	-0.712312	0
1189	5	0.712312	-0.712312	0
1190	5	0.719849	-0.712312	0
1191	5	0.727387	-0.712312	0
1192	5	0.734925	-0.712312	0
1193	5	0.742462	-0.712312	0
1194	5	-0.75	-0.704774	0
1195	5	-0.742462	-0.704774	0
1196	5	-0.734925	-0.704774	0
1197	5	-0.727387	-0.704774	0
1198	5	-0.719849	-0.704774	0
1199	5	-0.712312	-0.704774	0
1200	5	-0.704774	-0.704774	0
1201	5	-0.697236	-0.704774	0
1202	5	-0.689698	-0.704774	0
1203	5	-0.682161	-0.704774	0
1204	5	-0.674623	-0.704774	0
1205	5	-0.667085	-0.704774	0
1206	5	-0.659548	-0.704774	0
1207	5	-0.65201	-0.704774	0
1208	5	-0.644472	-0.704774	0
1209	5	-0.636935	-0.704774	0
1210	5	-0.629397	-0.704774	0
1211	5	-0.621859	-0.704774	0
1212	5	-0.614322	-0.704774	0
1213	5	-0.606784	-0.704774	0
1214	5	-0.599246	-0.704774	0
1215	5	-0.591709	-0.704774	0
1216	5	-0.584171	-0.704774	0
1217	5	-0.576633	-0.704774	0
1218	5	-0.569095	-0.704774	0
1219	5	-0.561558	-0.704774	0
1220	5	-0.55402	-0.704774	0
1221	5	-0.546482	-0.704774	0
1222	5	-0.538945	-0.704774	0
1223	5	-0.531407	-0.704774	0
1224	5	-0.523869	-0.704774	0
1225	5	-0.516332	-0.704774	0
1226	5	-0.508794	-0.704774	0
1227	5	-0.501256	-0.704774	0
1228	5	-0.493719	-0.704774	0
1229	5	-0.486181	-0.704774	0
1230	5	-0.478643	-0.704774	0
1231	5	-0.471106	-0.704774	0
1232	5	-0.463568	-0.704774	0
1233	5	-0.45603	-0.704774	0
1234	5	-0.448492	-0.704774	0
1235	5	-0.440955	-0.704774	0
1236	5	-0.433417	-0.704774	0
1237	5	-0.425879	-0.704774	0
1238	5	-0.418342	-0.704774	0
1239	5	-0.410804	-0.704774	0
1240	5	-0.403266	-0.704774	0
1241	5	-0.395729	-0.704774	0
1242	5	-0.388191	-0.704774	0
1243	5	-0.380653	-0.704774	0
1244	5	-0.373116	-0.704774	0
1245	5	-0.365578	-0.704774	0
1246	5	-0.35804	-0.704774	0
1247	5	-0.350503	-0.704774	0
1248	5	-0.342965	-0.704774	0
1249	5	-0.335427	-0.704774	0
1250	5	-0.327889	-0.704774	0
1251	5	-0.320352	-0.704774	0
1252	5	-0.312814	-0.704774	0
1253	5	-0.305276	-0.704774	0
1254	5	-0.297739	-0.704774	0
1255	5	-0.290201	-0.704774	0
1256	5	-0.282663	-0.704774	0
1257	5	-0.275126	-0.704774	0
1258	5	-0.267588	-0.704774	0
1259	5	-0.26005	-0.704774	0
1260	5	-0.252513	-0.704774	0
1261	5	-0.244975	-0.704774	0
1262	5	-0.237437	-0.704774	0
1263	5	-0.229899	-0.704774	0
1264	5	-0.222362	-0.704774	0
1265	5	-0.214824	-0.704774	0
1266	5	-0.207286	-0.704774	0
1267	5	-0.199749	-0.704774	0
1268	5	-0.192211	-0.704774	0
1269	5	-0.184673	-0.704774	0
1270	5	-0.177136	-0.704774	0
1271	5	-0.169598	-0.704774	0
1272	5	-0.16206	-0.704774	0
1273	5	-0.154523	-0.704774	0
1274	5	-0.146985	-0.704774	0
1275	5	-0.139447	-0.704774	0
1276	5	-0.13191	-0.704774	0
1277	5	-0.124372	-0.704774	0
1278	5	-0.116834	-0.704774	0
1279	5	-0.109296	-0.704774	0
1280	5	-0.101759	-0.704774	0
1281	5	-0.0942211	-0.704774	0
1282	5	-0.0866834	-0.704774	0
1283	5	-0.0791457	-0.704774	0
1284	5	-0.071608	-0.704774	0
1285	5	-0.0640704	-0.704774	0
1286	5	-0.0565327	-0.704774	0
1287	5	-0.048995	-0.704774	0
1288	5	-0.0414573	-0.704774	0
1289	5	-0.0339196	-0.704774	0
1290	5	-0.0263819	-0.704774	0
1291	5	-0.0188442	-0.704774	0
1292	5	-0.0113065	-0.704774	0
1293	5	-0.00376884	-0.704774	0
1294	5	0.00376884	-0.704774	0
1295	5	0.0113065	-0.704774	0
1296	5	0.0188442	-0.704774	0
1297	5	0.0263819	-0.704774	0
1298	5	0.0339196	-0.704774	0
1299	5	0.0414573	-0.704774	0
1300	5	0.048995	-0.704774	0
1301	5	0.0565327	-0.704774	0
1302	5	0.0640704	-0.704774	0
1303	5	0.071608	-0.704774	0
1304	5	0.0791457	-0.704774	0
1305	5	0.0866834	-0.704774	0
1306	5	0.0942211	-0.704774	0
1307	5	0.101759	-0.704774	0
1308	5	0.109296	-0.704774	0
1309	5	0.116834	-0.704774	0
1310	5	0.124372	-0.704774	0
1311	5	0.13191	-0.704774	0
1312	5	0.139447	-0.704774	0
1313	5	0.146985	-0.704774	0
1314	5	0.154523	-0.704774	0
1315	5	0.16206	-0.704774	0
1316	5	0.169598	-0.704774	0
1317	5	0.177136	-0.704774	0
1318	5	0.184673	-0.704774	0
1319	5	0.192211	-0.704774	0
1320	5	0.199749	-0.704774	0
1321	5	0.207286	-0.704774	0
1322	5	0.214824	-0.704774	0
1323	5	0.222362	-0.704774	0
1324	5	0.229899	-0.704774	0
1325	5	0.237437	-0.704774	0
1326	5	0.244975	-0.704774	0
1327	5	0.252513	-0.704774	0
1328	5	0.26005	-0.704774	0
1329	5	0.267588	-0.704774	0
1330	5	0.275126	-0.704774	0
1331	5	0.282663	-0.704774	0
1332	5	0.290201	-0.704774	0
1333	5	0.297739	-0.704774	0
1334	5	0.305276	-0.704774	0
1335	5	0.312814	-0.704774	0
1336	5	0.320352	-0.704774	0
1337	5	0.327889	-0.704774	0
1338	5	0.335427	-0.704774	0
1339	5	0.342965	-0.704774	0
1340	5	0.350503	-0.704774	0
1341	5	0.35804	-0.704774	0
1342	5	0.365578	-0.704774	0
1343	5	0.373116	-0.704774	0
1344	5	0.380653	-0.704774	0
1345	5	0.388191	-0.704774	0
1346	5	0.395729	-0.704774	0
1347	5	0.403266	-0.704774	0
1348	5	0.410804	-0.704774	0
1349	5	0.418342	-0.704774	0
1350	5	0.425879	-0.704774	0
1351	5	0.433417	-0.704774	0
1352	5	0.440955	-0.704774	0
1353	5	0.448492	-0.704774	0
1354	5	0.45603	-0.704774	0
1355	5	0.463568	-0.704774	0
1356	5	0.471106	-0.704774	0
1357	5	0.478643	-0.704774	0
1358	5	0.486181	-0.704774	0
1359	5	0.493719	-0.704774	0
1360	5	0.501256	-0.704774	0
1361	5	0.508794	-0.704774	0
1362	5	0.516332	-0.704774	0
1363	5	0.523869	-0.704774	0
1364	5	0.531407	-0.704774	0
1365	5	0.538945	-0.704774	0
1366	5	0.546482	-0.704774	0
1367	5	0.55402	-0.704774	0
1368	5	0.561558	-0.704774	0
1369	5	0.569095	-0.704774	0
1370	5	0.576633	-0.704774	0
1371	5	0.584171	-0.704774	0
1372	5	0.591709	-0.704774	0
1373	5	0.599246	-0.704774	0
1374	5	0.606784	-0.704774	0
1375	5	0.614322	-0.704774	0
1376	5	0.621859	-0.704774	0
1377	5	0.629397	-0.704774	0
1378	5	0.636935	-0.704774	0
1379	5	0.644472	-0.704774	0
1380	5	0.65201	-0.704774	0
1381	5	0.659548	-0.704774	0
1382	5	0.667085	-0.704774	0
1383	5	0.674623	-0.704774	0
1384	5	0.682161	-0.704774	0
1385	5	0.689698	-0.704774	0
1386	5	0.697236	-0.704774	0
1387	5	0.704774	-0.704774	0
1388	5	0.712312	-0.704774	0
1389	5	0.719849	-0.704774	0
1390	5	0.727387	-0.704774	0
1391	5	0.734925	-0.704774	0
1392	5	0.742462	-0.704774	0
1393	5	-0.75	-0.697236	0
1394	5	-0.742462	-0.697236	0
1395	5	-0.734925	-0.697236	0
1396	5	-0.727387	-0.697236	0
1397	5	-0.719849	-0.697236	0
1398	5	-0.712312	-0.697236	0
1399	5	-0.704774	-0.697236	0
1400	5	-0.697236	-0.697236	0
1401	5	-0.689698	-0.697236	0
1402	5	-0.682161	-0.697236	0
1403	5	-0.674623	-0.697236	0
1404	5	-0.667085	-0.697236	0
1405	5	-0.659548	-0.697236	0
1406	5	-0.65201	-0.697236	0
1407	5	-0.644472	-0.697236	0
1408	5	-0.636935	-0.697236	0
1409	5	-0.629397	-0.697236	0
1410	5	-0.621859	-0.697236	0
1411	5	-0.614322	-0.697236	0
1412	5	-0.606784	-0.697236	0
1413	5	-0.599246	-0.697236	0
1414	5	-0.591709	-0.697236	0
1415	5	-0.584171	-0.697236	0
1416	5	-0.576633	-0.697236	0
1417	5	-0.569095	-0.697236	0
1418	5	-0.561558	-0.697236	0
1419	5	-0.55402	-0.697236	0
1420	5	-0.546482	-0.697236	0
1421	5	-0.538945	-0.697236	0
1422	5	-0.531407	-0.697236	0
1423	5	-0.523869	-0.697236	0
1424	5	-0.516332	-0.697236	0
1425	5	-0.508794	-0.697236	0
1426	5	-0.501256	-0.697236	0
1427	5	-0.493719	-0.697236	0
1428	5	-0.486181	-0.697236	0
1429	5	-0.478643	-0.697236	0
1430	5	-0.471106	-0.697236	0
1431	5	-0.463568	-0.697236	0
1432	5	-0.45603	-0.697236	0
1433	5	-0.448492	-0.697236	0
1434	5	-0.440955	-0.697236	0
1435	5	-0.433417	-0.697236	0
1436	5	-0.425879	-0.697236	0
1437	5	-0.418342	-0.697236	0
1438	5	-0.410804	-0.697236	0
1439	5	-0.403266	-0.697236	0
1440	5	-0.395729	-0.697236	0
1441	5	-0.388191	-0.697236	0
1442	5	-0.380653	-0.697236	0
1443	5	-0.373116	-0.697236	0
1444	5	-0.365578	-0.697236	0
1445	5	-0.35804	-0.697236	0
1446	5	-0.350503	-0.697236	0
1447	5	-0.342965	-0.697236	0
1448	5	-0.335427	-0.697236	0
1449	5	-0.327889	-0.697236	0
1450	5	-0.320352	-0.697236	0
1451	5	-0.312814	-0.697236	0
1452	5	-0.305276	-0.697236	0
1453	5	-0.297739	-0.697236	0
1454	5	-0.290201	-0.697236	0
1455	5	-0.282663	-0.697236	0
1456	5	-0.275126	-0.697236	0
1457	5	-0.267588	-0.697236	0
1458	5	-0.26005	-0.697236	0
1459	5	-0.252513	-0.697236	0
1460	5	-0.244975	-0.697236	0
1461	5	-0.237437	-0.697236	0
1462	5	-0.229899	-0.697236	0
1463	5	-0.222362	-0.697236	0
1464	5	-0.214824	-0.697236	0
1465	5	-0.207286	-0.697236	0
1466	5	-0.199749	-0.697236	0
1467	5	-0.192211	-0.697236	0
1468	5	-0.184673	-0.697236	0
1469	5	-0.177136	-0.697236	0
1470	5	-0.169598	-0.697236	0
1471	5	-0.16206	-0.697236	0
1472	5	-0.154523	-0.697236	0
1473	5	-0.146985	-0.697236	0
1474	5	-0.139447	-0.697236	0
1475	5	-0.13191	-0.697236	0
1476	5	-0.124372	-0.697236	0
1477	5	-0.116834	-0.697236	0
1478	5	-0.109296	-0.697236	0
1479	5	-0.101759	-0.697236	0
1480	5	-0.0942211	-0.697236	0
1481	5	-0.0866834	-0.697236	0
1482	5	-0.0791457	-0.697236	0
1483	5	-0.071608	-0.697236	0
1484	5	-0.0640704	-0.697236	0
1485	5	-0.0565327	-0.697236	0
1486	5	-0.048995	-0.697236	0
1487	5	-0.0414573	-0.697236	0
1488	5	-0.0339196	-0.697236	0
1489	5	-0.0263819	-0.697236	0
1490	5	-0.0188442	-0.697236	0
1491	5	-0.0113065	-0.697236	0
1492	5	-0.00376884	-0.697236	0
1493	5	0.00376884	-0.697236	0
1494	5	0.0113065	-0.697236	0
1495	5	0.0188442	-0.697236	0
1496	5	0.0263819	-0.697236	0
1497	5	0.0339196	-0.697236	0
1498	5	0.0414573	-0.697236	0
1499	5	0.048995	-0.697236	0
1500	5	0.0565327	-0.697236	0
1501	5	0.0640704	-0.697236	0
1502	5	0.071608	-0.697236	0
1503	5	0.0791457	-0.697236	0
1504	5	0.0866834	-0.697236	0
1505	5	0.0942211	-0.697236	0
1506	5	0.101759	-0.697236	0
1507	5	0.109296	-0.697236	0
1508	5	0.116834	-0.697236	0
1509	5	0.124372	-0.697236	0
1510	5	0.13191	-0.697236	0
1511	5	0.139447	-0.697236	0
1512	5	0.146985	-0.697236	0
1513	5	0.154523	-0.697236	0
1514	5	0.16206	-0.697236	0
1515	5	0.169598	-0.697236	0
1516	5	0.177136	-0.697236	0
1517	5	0.184673	-0.697236	0
1518	5	0.192211	-0.697236	0
1519	5	0.199749	-0.697236	0
1520	5	0.207286	-0.697236	0
1521	5	0.214824	-0.697236	0
1522	5	0.222362	-0.697236	0
1523	5	0.229899	-0.697236	0
1524	5	0.237437	-0.697236	0
1525	5	0.244975	-0.697236	0
1526	5	0.252513	-0.697236	0
1527	5	0.26005	-0.697236	0
1528	5	0.267588	-0.697236	0
1529	5	0.275126	-0.697236	0
1530	5	0.282663	-0.697236	0
1531	5	0.290201	-0.697236	0
1532	5	0.297739	-0.697236	0
1533	5	0.305276	-0.697236	0
1534	5	0.312814	-0.697236	0
1535	5	0.320352	-0.697236	0
1536	5	0.327889	-0.697236	0
1537	5	0.335427	-0.697236	0
1538	5	0.342965	-0.697236	0
1539	5	0.350503	-0.697236	0
1540	5	0.35804	-0.697236	0
1541	5	0.365578	-0.697236	0
1542	5	0.373116	-0.697236	0
1543	5	0.380653	-0.697236	0
1544	5	0.388191	-0.697236	0
1545	5	0.395729	-0.697236	0
1546	5	0.403266	-0.697236	0
1547	5	0.410804	-0.697236	0
1548	5	0.418342	-0.697236	0
1549	5	0.425879	-0.697236	0
1550	5	0.433417	-0.697236	0
1551	5	0.440955	-0.697236	0
1552	5	0.448492	-0.697236	0
1553	5	0.45603	-0.697236	0
1554	5	0.463568	-0.697236	0
1555	5	0.471106	-0.697236	0
1556	5	0.478643	-0.697236	0
1557	5	0.486181	-0.697236	0
1558	5	0.493719	-0.697236	0
1559	5	0.501256	-0.697236	0
1560	5	0.508794	-0.697236	0
1561	5	0.516332	-0.697236	0
1562	5	0.523869	-0.697236	0
1563	5	0.531407	-0.697236	0
1564	5	0.538945	-0.697236	0
1565	5	0.546482	-0.697236	0
1566	5	0.55402	-0.697236	0
1567	5	0.561558	-0.697236	0
1568	5	0.569095	-0.697236	0
1569	5	0.576633	-0.697236	0
1570	5	0.584171	-0.697236	0
1571	5	0.591709	-0.697236	0
1572	5	0.599246	-0.697236	0
1573	5	0.606784	-0.697236	0
1574	5	0.614322	-0.697236	0
1575	5	0.621859	-0.697236	0
1576	5	0.629397	-0.697236	0
1577	5	0.636935	-0.697236	0
1578	5	0.644472	-0.697236	0
1579	5	0.65201	-0.697236	0
1580	5	0.659548	-0.697236	0
1581	5	0.667085	-0.697236	0
1582	5	0.674623	-0.697236	0
1583	5	0.682161	-0.697236	0
1584	5	0.689698	-0.697236	0
1585	5	0.697236	-0.697236	0
1586	5	0.704774	-0.697236	0
1587	5	0.712312	-0.697236	0
1588	5	0.719849	-0.697236	0
1589	5	0.727387	-0.697236	0
1590	5	0.734925	-0.697236	0
1591	5	0.742462	-0.697236	0
1592	5	-0.75	-0.689698	0
1593	5	-0.742462	-0.689698	0
1594	5	-0.734925	-0.689698	0
1595	5	-0.727387	-0.689698	0
1596	5	-0.719849	-0.689698	0
1597	5	-0.712312	-0.689698	0
1598	5	-0.704774	-0.689698	0
1599	5	-0.697236	-0.689698	0
1600	5	-0.689698	-0.689698	0
1601	5	-0.682161	-0.689698	0
1602	5	-0.674623	-0.689698	0
1603	5	-0.667085	-0.689698	0
1604	5	-0.659548	-0.689698	0
1605	5	-0.65201	-0.689698	0
1606	5	-0.644472	-0.689698	0
1607	5	-0.636935	-0.689698	0
1608	5	-0.629397	-0.689698	0
1609	5	-0.621859	-0.689698	0
1610	5	-0.614322	-0.689698	0
1611	5	-0.606784	-0.689698	0
1612	5	-0.599246	-0.689698	0
1613	5	-0.591709	-0.689698	0
1614	5	-0.584171	-0.689698	0
1615	5	-0.576633	-0.689698	0
1616	5	-0.569095	-0.689698	0
1617	5	-0.561558	-0.689698	0
1618	5	-0.55402	-0.689698	0
1619	5	-0.546482	-0.689698	0
1620	5	-0.538945	-0.689698	0
1621	5	-0.531407	-0.689698	0
1622	5	-0.523869	-0.689698	0
1623	5	-0.516332	-0.689698	0
1624	5	-0.508794	-0.689698	0
1625	5	-0.501256	-0.689698	0
1626	5	-0.493719	-0.689698	0
1627	5	-0.486181	-0.689698	0
1628	5	-0.478643	-0.689698	0
1629	5	-0.471106	-0.689698	0
1630	5	-0.463568	-0.689698	0
1631	5	-0.45603	-0.689698	0
1632	5	-0.448492	-0.689698	0
1633	5	-0.440955	-0.689698	0
1634	5	-0.433417	-0.689698	0
1635	5	-0.425879	-0.689698	0
1636	5	-0.418342	-0.689698	0
1637	5	-0.410804	-0.689698	0
1638	5	-0.403266	-0.689698	0
1639	5	-0.395729	-0.689698	0
1640	5	-0.388191	-0.689698	0
1641	5	-0.380653	-0.689698	0
1642	5	-0.373116	-0.689698	0
1643	5	-0.365578	-0.689698	0
1644	5	-0.35804	-0.689698	0
1645	5	-0.350503	-0.689698	0
1646	5	-0.342965	-0.689698	0
1647	5	-0.335427	-0.689698	0
1648	5	-0.327889	-0.689698	0
1649	5	-0.320352	-0.689698	0
1650	5	-0.312814	-0.689698	0
1651	5	-0.305276	-0.689698	0
1652	5	-0.297739	-0.689698	0
1653	5	-0.290201	-0.689698	0
1654	5	-0.282663	-0.689698	0
1655	5	-0.275126	-0.689698	0
1656	5	-0.267588	-0.689698	0
1657	5	-0.26005	-0.689698	0
1658	5	-0.252513	-0.689698	0
1659	5	-0.244975	-0.689698	0
1660	5	-0.237437	-0.689698	0
1661	5	-0.229899	-0.689698	0
1662	5	-0.222362	-0.689698	0
1663	5	-0.214824	-0.689698	0
1664	5	-0.207286	-0.689698	0
1665	5	-0.199749	-0.689698	0
1666	5	-0.192211	-0.689698	0
1667	5	-0.184673	-0.689698	0
1668	5	-0.177136	-0.689698	0
1669	5	-0.169598	-0.689698	0
1670	5	-0.16206	-0.689698	0
1671	5	-0.154523	-0.689698	0
1672	5	-0.146985	-0.689698	0
1673	5	-0.139447	-0.689698	0
1674	5	-0.13191	-0.689698	0
1675	5	-0.124372	-0.689698	0
1676	5	-0.116834	-0.689698	0
1677	5	-0.109296	-0.689698	0
1678	5	-0.101759	-0.689698	0
1679	5	-0.0942211	-0.689698	0
1680	5	-0.0866834	-0.689698	0
1681	5	-0.0791457	-0.689698	0
1682	5	-0.071608	-0.689698	0
1683	5	-0.0640704	-0.689698	0
1684	5	-0.0565327	-0.689698	0
1685	5	-0.048995	-0.689698	0
1686	5	-0.0414573	-0.689698	0
1687	5	-0.0339196	-0.689698	0
1688	5	-0.0263819	-0.689698	0
1689	5	-0.0188442	-0.689698	0
1690	5	-0.0113065	-0.689698	0
1691	5	-0.00376884	-0.689698	0
1692	5	0.00376884	-0.689698	0
1693	5	0.0113065	-0.689698	0
1694	5	0.0188442	-0.689698	0
1695	5	0.0263819	-0.689698	0
1696	5	0.0339196	-0.689698	0
1697	5	0.0414573	-0.689698	0
1698	5	0.048995	-0.689698	0
1699	5	0.0565327	-0.689698	0
1700	5	0.0640704	-0.689698	0
1701	5	0.071608	-0.689698	0
1702	5	0.0791457	-0.689698	0
1703	5	0.0866834	-0.689698	0
1704	5	0.0942211	-0.689698	0
1705	5	0.101759	-0.689698	0
1706	5	0.109296	-0.689698	0
1707	5	0.116834	-0.689698	0
1708	5	0.124372	-0.689698	0
1709	5	0.13191	-0.689698	0
1710	5	0.139447	-0.689698	0
1711	5	0.146985	-0.689698	0
1712	5	0.154523	-0.689698	0
1713	5	0.16206	-0.689698	0
1714	5	0.169598	-0.689698	0
1715	5	0.177136	-0.689698	0
1716	5	0.184673	-0.689698	0
1717	5	0.192211	-0.689698	0
1718	5	0.199749	-0.689698	0
1719	5	0.207286	-0.689698	0
1720	5	0.214824	-0.689698	0
1721	5	0.222362	-0.689698	0
1722	5	0.229899	-0.689698	0
1723	5	0.237437	-0.689698	0
1724	5	0.244975	-0.689698	0
1725	5	0.252513	-0.689698	0
1726	5	0.26005	-0.689698	0
1727	5	0.267588	-0.689698	0
1728	5	0.275126	-0.689698	0
1729	5	0.282663	-0.689698	0
1730	5	0.290201	-0.689698	0
1731	5	0.297739	-0.689698	0
1732	5	0.305276	-0.689698	0
1733	5	0.312814	-0.689698	0
1734	5	0.320352	-0.689698	0
1735	5	0.327889	-0.689698	0
1736	5	0.335427	-0.689698	0
1737	5	0.342965	-0.689698	0
1738	5	0.350503	-0.689698	0
1739	5	0.35804	-0.689698	0
1740	5	0.365578	-0.689698	0
1741	5	0.373116	-0.689698	0
1742	5	0.380653	-0.689698	0
1743	5	0.388191	-0.689698	0
1744	5	0.395729	-0.689698	0
1745	5	0.403266	-0.689698	0
1746	5	0.410804	-0.689698	0
1747	5	0.418342	-0.689698	0
1748	5	0.425879	-0.689698	0
1749	5	0.433417	-0.689698	0
1750	5	0.440955	-0.689698	0
1751	5	0.448492	-0.689698	0
1752	5	0.45603	-0.689698	0
1753	5	0.463568	-0.689698	0
1754	5	0.471106	-0.689698	0
1755	5	0.478643	-0.689698	0
1756	5	0.486181	-0.689698	0
1757	5	0.493719	-0.689698	0
1758	5	0.501256	-0.689698	0
1759	5	0.508794	-0.689698	0
1760	5	0.516332	-0.689698	0
1761	5	0.523869	-0.689698	0
1762	5	0.531407	-0.689698	0
1763	5	0.538945	-0.689698	0
1764	5	0.546482	-0.689698	0
1765	5	0.55402	-0.689698	0
1766	5	0.561558	-0.689698	0
1767	5	0.569095	-0.689698	0
1768	5	0.576633	-0.689698	0
1769	5	0.584171	-0.689698	0
1770	5	0.591709	-0.689698	0
1771	5	0.599246	-0.689698	0
1772	5	0.606784	-0.689698	0
1773	5	0.614322	-0.689698	0
1774	5	0.621859	-0.689698	0
1775	5	0.629397	-0.689698	0
1776	5	0.636935	-0.689698	0
1777	5	0.644472	-0.689698	0
1778	5	0.65201	-0.689698	0
1779	5	0.659548	-0.689698	0
1780	5	0.667085	-0.689698	0
1781	5	0.674623	-0.689698	0
1782	5	0.682161	-0.689698	0
1783	5	0.689698	-0.689698	0
1784	5	0.697236	-0.689698	0
1785	5	0.704774	-0.689698	0
1786	5	0.712312	-0.689698	0
1787	5	0.719849	-0.689698	0
1788	5	0.727387	-0.689698	0
1789	5	0.734925	-0.689698	0
1790	5	0.742462	-0.689698	0
1791	5	-0.75	-0.682161	0
1792	5	-0.742462	-0.682161	0
1793	5	-0.734925	-0.682161	0
1794	5	-0.727387	-0.682161	0
1795	5	-0.719849	-0.682161	0
1796	5	-0.712312	-0.682161	0
1797	5	-0.704774	-0.682161	0
1798	5	-0.697236	-0.682161	0
1799	5	-0.689698	-0.682161	0
1800	5	-0.682161	-0.682161	0
1801	5	-0.674623	-0.682161	0
1802	5	-0.667085	-0.682161	0
1803	5	-0.659548	-0.682161	0
1804	5	-0.65201	-0.682161	0
1805	5	-0.644472	-0.682161	0
1806	5	-0.636935	-0.682161	0
1807	5	-0.629397	-0.682161	0
1808	5	-0.621859	-0.682161	0
1809	5	-0.614322	-0.682161	0
1810	5	-0.606784	-0.682161	0
1811	5	-0.599246	-0.682161	0
1812	5	-0.591709	-0.682161	0
1813	5	-0.584171	-0.682161	0
1814	5	-0.576633	-0.682161	0
1815	5	-0.569095	-0.682161	0
1816	5	-0.561558	-0.682161	0
1817	5	-0.55402	-0.682161	0
1818	5	-0.546482	-0.682161	0
1819	5	-0.538945	-0.682161	0
1820	5	-0.531407	-0.682161	0
1821	5	-0.523869	-0.682161	0
1822	5	-0.516332	-0.682161	0
1823	5	-0.508794	-0.682161	0
1824	5	-0.501256	-0.682161	0
1825	5	-0.493719	-0.682161	0
1826	5	-0.486181	-0.682161	0
1827	5	-0.478643	-0.682161	0
1828	5	-0.471106	-0.682161	0
1829	5	-0.463568	-0.682161	0
1830	5	-0.45603	-0.682161	0
1831	5	-0.448492	-0.682161	0
1832	5	-0.440955	-0.682161	0
1833	5	-0.433417	-0.682161	0
1834	5	-0.425879	-0.682161	0
1835	5	-0.418342	-0.682161	0
1836	5	-0.410804	-0.682161	0
1837	5	-0.403266	-0.682161	0
1838	5	-0.395729	-0.682161	0
1839	5	-0.388191	-0.682161	0
1840	5	-0.380653	-0.682161	0
1841	5	-0.373116	-0.682161	0
1842	5	-0.365578	-0.682161	0
1843	5	-0.35804	-0.682161	0
1844	5	-0.350503	-0.682161	0
1845	5	-0.342965	-0.682161	0
1846	5	-0.335427	-0.682161	0
1847	5	-0.327889	-0.682161	0
1848	5	-0.320352	-0.682161	0
1849	5	-0.312814	-0.682161	0
1850	5	-0.305276	-0.682161	0
1851	5	-0.297739	-0.682161	0
1852	5	-0.290201	-0.682161	0
1853	5	-0.282663	-0.682161	0
1854	5	-0.275126	-0.682161	0
1855	5	-0.267588	-0.682161	0
1856	5	-0.26005	-0.682161	0
1857	5	-0.252513	-0.682161	0
1858	5	-0.244975	-0.682161	0
1859	5	-0.237437	-0.682161	0
1860	5	-0.229899	-0.682161	0
1861	5	-0.222362	-0.682161	0
1862	5	-0.214824	-0.682161	0
1863	5	-0.207286	-0.682161	0
1864	5	-0.199749	-0.682161	0
1865	5	-0.192211	-0.682161	0
1866	5	-0.184673	-0.682161	0
1867	5	-0.177136	-0.682161	0
1868	5	-0.169598	-0.682161	0
1869	5	-0.16206	-0.682161	0
1870	5	-0.154523	-0.682161	0
1871	5	-0.146985	-0.682161	0
1872	5	-0.139447	-0.682161	0
1873	5	-0.13191	-0.682161	0
1874	5	-0.124372	-0.682161	0
1875	5	-0.116834	-0.682161	0
1876	5	-0.109296	-0.682161	0
1877	5	-0.101759	-0.682161	0
1878	5	-0.0942211	-0.682161	0
1879	5	-0.0866834	-0.682161	0
1880	5	-0.0791457	-0.682161	0
1881	5	-0.071608	-0.682161	0
1882	5	-0.0640704	-0.682161	0
1883	5	-0.0565327	-0.682161	0
1884	5	-0.048995	-0.682161	0
1885	5	-0.0414573	-0.682161	0
1886	5	-0.0339196	-0.682161	0
1887	5	-0.0263819	-0.682161	0
1888	5	-0.0188442	-0.682161	0
1889	5	-0.0113065	-0.682161	0
1890	5	-0.00376884	-0.682161	0
1891	5	0.00376884	-0.682161	0
1892	5	0.0113065	-0.682161	0
1893	5	0.0188442	-0.682161	0
1894	5	0.0263819	-0.682161	0
1895	5	0.0339196	-0.682161	0
1896	5	0.0414573	-0.682161	0
1897	5	0.048995	-0.682161	0
1898	5	0.0565327	-0.682161	0
1899	5	0.0640704	-0.682161	0
1900	5	0.071608	-0.682161	0
1901	5	0.0791457	-0.682161	0
1902	5	0.0866834	-0.682161	0
1903	5	0.0942211	-0.682161	0
1904	5	0.101759	-0.682161	0
1905	5	0.109296	-0.682161	0
1906	5	0.116834	-0.682161	0
1907	5	0.124372	-0.682161	0
1908	5	0.13191	-0.682161	0
1909	5	0.139447	-0.682161	0
1910	5	0.146985	-0.682161	0
1911	5	0.154523	-0.682161	0
1912	5	0.16206	-0.682161	0
1913	5	0.169598	-0.682161	0
1914	5	0.177136	-0.682161	0
1915	5	0.184673	-0.682161	0
1916	5	0.192211	-0.682161	0
1917	5	0.199749	-0.682161	0
1918	5	0.207286	-0.682161	0
1919	5	0.214824	-0.682161	0
1920	5	0.222362	-0.682161	0
1921	5	0.229899	-0.682161	0
1922	5	0.237437	-0.682161	0
1923	5	0.244975	-0.682161	0
1924	5	0.252513	-0.682161	0
1925	5	0.26005	-0.682161	0
1926	5	0.267588	-0.682161	0
1927	5	0.275126	-0.682161	0
1928	5	0.282663	-0.682161	0
1929	5	0.290201	-0.682161	0
1930	5	0.297739	-0.682161	0
1931	5	0.305276	-0.682161	0
1932	5	0.312814	-0.682161	0
1933	5	0.320352	-0.682161	0
1934	5	0.327889	-0.682161	0
1935	5	0.335427	-0.682161	0
1936	5	0.342965	-0.682161	0
1937	5	0.350503	-0.682161	0
1938	5	0.35804	-0.682161	0
1939	5	0.365578	-0.682161	0
1940	5	0.373116	-0.682161	0
1941	5	0.380653	-0.682161	0
1942	5	0.388191	-0.682161	0
1943	5	0.395729	-0.682161	0
1944	5	0.403266	-0.682161	0
1945	5	0.410804	-0.682161	0
1946	5	0.418342	-0.682161	0
1947	5	0.425879	-0.682161	0
1948	5	0.433417	-0.682161	0
1949	5	0.440955	-0.682161	0
1950	5	0.448492	-0.682161	0
1951	5	0.45603	-0.682161	0
1952	5	0.463568	-0.682161	0
1953	5	0.471106	-0.682161	0
1954	5	0.478643	-0.682161	0
1955	5	0.486181	-0.682161	0
1956	5	0.493719	-0.682161	0
1957	5	0.501256	-0.682161	0
1958	5	0.508794	-0.682161	0
1959	5	0.516332	-0.682161	0
1960	5	0.523869	-0.682161	0
1961	5	0.531407	-0.682161	0
1962	5	0.538945	-0.682161	0
1963	5	0.546482	-0.682161	0
1964	5	0.55402	-0.682161	0
1965	5	0.561558	-0.682161	0
1966	5	0.569095	-0.682161	0
1967	5	0.576633	-0.682161	0
1968	5	0.584171	-0.682161	0
1969	5	0.591709	-0.682161	0
1970	5	0.599246	-0.682161	0
1971	5	0.606784	-0.682161	0
1972	5	0.614322	-0.682161	0
1973	5	0.621859	-0.682161	0
1974	5	0.629397	-0.682161	0
1975	5	0.636935	-0.682161	0
1976	5	0.644472	-0.682161	0
1977	5	0.65201	-0.682161	0
1978	5	0.659548	-0.682161	0
1979	5	0.667085	-0.682161	0
1980	5	0.674623	-0.682161	0
1981	5	0.682161	-0.682161	0
1982	5	0.689698	-0.682161	0
1983	5	0.697236	-0.682161	0
1984	5	0.704774	-0.682161	0
1985	5	0.712312	-0.682161	0
1986	5	0.719849	-0.682161	0
1987	5	0.727387	-0.682161	0
1988	5	0.734925	-0.682161	0
1989	5	0.742462	-0.682161	0
1990	5	-0.75	-0.674623	0
1991	5	-0.742462	-0.674623	0
1992	5	-0.734925	-0.674623	0
1993	5	-0.727387	-0.674623	0
1994	5	-0.719849	-0.674623	0
1995	5	-0.712312	-0.674623	0
1996	5	-0.704774	-0.674623	0
1997	5	-0.697236	-0.674623	0
1998	5	-0.689698	-0.674623	0
[truncated: 156,405 more rows]

## Sheet: 3f
	distance_0	correlation_0	correlation_1	correlation_2	correlation_3	correlation_4	correlation_5
0	5	0.997009	0.999058	0.997084	0.996315	0.995139	0.998655
1	10	0.877792	0.94984	0.891389	0.898434	0.878209	0.939192
2	15	0.667655	0.85664	0.726143	0.785741	0.739797	0.777606
3	25	0.462118	0.751975	0.555876	0.668708	0.607341	0.585131
4	50	0.323077	0.652628	0.428252	0.552621	0.475576	0.420816
5	100	0.220587	0.57016	0.310865	0.433515	0.352052	0.279162
6	150	0.167819	0.485504	0.259762	0.362494	0.289615	0.198948
7	200	0.139656	0.419487	0.241251	0.314202	0.260747	0.162884

## Sheet: 4b
	voxelsize	R2
0	5	0.349886
1	10	0.34876
2	25	0.326487
3	50	0.262944
4	100	0.164448
5	150	0.0984028
6	200	0.0668687
7	500	0.00339363

## Sheet: 4c1
dimensions	line	quantile	lower	quantile	upper
1	0.0388303	0.05	0.02917	0.95	0.0504489
1.20171	0.0388303	0.05	0.02917	0.95	0.0504489
1.44412	0.0388303	0.05	0.02917	0.95	0.0504489
1.73542	0.0388303	0.05	0.02917	0.95	0.0504489
2.08548	0.0699227	0.05	0.0614972	0.95	0.0838073
2.50615	0.0699227	0.05	0.0614972	0.95	0.0838073
3.01167	0.0972231	0.05	0.0885941	0.95	0.113208
3.61917	0.0972231	0.05	0.0885941	0.95	0.113208
4.34921	0.119701	0.05	0.111094	0.95	0.133528
5.22651	0.130917	0.05	0.119819	0.95	0.146336
6.28077	0.143321	0.05	0.13285	0.95	0.158081
7.54769	0.149049	0.05	0.13892	0.95	0.164041
9.07017	0.165334	0.05	0.156189	0.95	0.180566
10.8998	0.171443	0.05	0.161469	0.95	0.185419
13.0984	0.184785	0.05	0.174942	0.95	0.198563
15.7405	0.193474	0.05	0.183547	0.95	0.205996
18.9156	0.206592	0.05	0.197177	0.95	0.218135
22.7312	0.216498	0.05	0.207465	0.95	0.227952
27.3164	0.228208	0.05	0.219084	0.95	0.238359
32.8265	0.235877	0.05	0.227485	0.95	0.245815
39.4481	0.244098	0.05	0.23456	0.95	0.253493
47.4053	0.250926	0.05	0.241793	0.95	0.260923
56.9677	0.258713	0.05	0.249212	0.95	0.268373
68.4589	0.266906	0.05	0.257593	0.95	0.275969
82.268	0.273327	0.05	0.264268	0.95	0.282669
98.8626	0.28042	0.05	0.271492	0.95	0.289775
118.805	0.28854	0.05	0.278546	0.95	0.297873
142.769	0.29729	0.05	0.287511	0.95	0.306321
171.568	0.306603	0.05	0.296424	0.95	0.315828
206.176	0.315753	0.05	0.305534	0.95	0.326114
247.764	0.323868	0.05	0.313102	0.95	0.334009
297.742	0.327246	0.05	0.317155	0.95	0.337957
357.801	0.328163	0.05	0.318747	0.95	0.338593
429.974	0.328227	0.05	0.318294	0.95	0.338722
516.706	0.325752	0.05	0.315465	0.95	0.337229
620.933	0.322384	0.05	0.312335	0.95	0.333809
746.185	0.316959	0.05	0.306356	0.95	0.328897
896.701	0.309235	0.05	0.298645	0.95	0.321973
1077.58	0.29972	0.05	0.288533	0.95	0.313451
1294.94	0.287952	0.05	0.275642	0.95	0.302177

## Sheet: 4c2
n_predictors	line	quantile	lower	quantile	upper
100	0.0599848	0.05	0.0477638	0.95	0.0777022
200	0.107091	0.05	0.091875	0.95	0.118892
400	0.161397	0.05	0.151129	0.95	0.170514
1000	0.217996	0.05	0.211166	0.95	0.224896
2000	0.252853	0.05	0.248358	0.95	0.258019
5000	0.294461	0.05	0.289666	0.95	0.297681
10000	0.317333	0.05	0.313989	0.95	0.320299
20000	0.335674	0.05	0.331041	0.95	0.338862

## Sheet: 4c3
voxelsize	line	quantile	lower	quantile	upper
5	0.349886	0.05	0.330289	0.95	0.370077
10	0.34876	0.05	0.329036	0.95	0.369387
25	0.326487	0.05	0.304686	0.95	0.347562
50	0.262944	0.05	0.238967	0.95	0.284394
100	0.164448	0.05	0.145991	0.95	0.179184
150	0.0984028	0.05	0.0825865	0.95	0.115002
200	0.0668687	0.05	0.0557993	0.95	0.0760902
500	0.00339363	0.05	-0.00175454	0.95	0.0124745

## Sheet: 4d
	index	voxel_n	shuffled	voxel_size	mean	error_upper	error_lower
0	0	100	0	5	0.0845486	0.11281	0.0623531
1	1	100	0	10	0.0889548	0.112028	0.0634859
2	2	100	0	25	0.0986436	0.126055	0.0736434
3	3	100	0	50	0.125536	0.148819	0.102566
4	4	100	0	100	0.123788	0.146491	0.100244
5	5	100	0	150	0.124691	0.14436	0.106765
6	6	100	0	200
7	7	100	0	500
8	0	100	1	5	0.0988069	0.123643	0.0766892
9	1	100	1	10	0.09004	0.114906	0.0683096
10	2	100	1	25	0.106107	0.131129	0.0811018
11	3	100	1	50	0.117374	0.138288	0.0963881
12	4	100	1	100	0.111212	0.129987	0.0897791
13	5	100	1	150	0.1024	0.122606	0.0807093
14	6	100	1	200
15	7	100	1	500
16	0	200	0	5	0.128802	0.150136	0.10864
17	1	200	0	10	0.130346	0.150736	0.111024
18	2	200	0	25	0.139146	0.160994	0.120389
19	3	200	0	50	0.150388	0.170041	0.128022
20	4	200	0	100	0.146318	0.16542	0.127327
21	5	200	0	150
22	6	200	0	200
23	7	200	0	500
24	0	200	1	5	0.128662	0.155716	0.103967
25	1	200	1	10	0.128928	0.15057	0.110313
26	2	200	1	25	0.145992	0.168407	0.124144
27	3	200	1	50	0.151881	0.170637	0.133894
28	4	200	1	100	0.142302	0.164701	0.121509
29	5	200	1	150
30	6	200	1	200
31	7	200	1	500
32	0	400	0	5	0.169812	0.192896	0.149976
33	1	400	0	10	0.168979	0.191196	0.15324
34	2	400	0	25	0.16905	0.187932	0.15035
35	3	400	0	50	0.179196	0.200496	0.161348
36	4	400	0	100	0.172455	0.190573	0.153813
37	5	400	0	150
38	6	400	0	200
39	7	400	0	500
40	0	400	1	5	0.167651	0.192075	0.14563
41	1	400	1	10	0.169549	0.187398	0.151838
42	2	400	1	25	0.177518	0.198436	0.157619
43	3	400	1	50	0.181083	0.198817	0.163893
44	4	400	1	100	0.16852	0.187936	0.147712
45	5	400	1	150
46	6	400	1	200
47	7	400	1	500
48	0	1000	0	5	0.212825	0.235933	0.193294
49	1	1000	0	10	0.213982	0.23181	0.199062
50	2	1000	0	25	0.213923	0.233772	0.194657
51	3	1000	0	50	0.212516	0.233148	0.195468
52	4	1000	0	100
53	5	1000	0	150
54	6	1000	0	200
55	7	1000	0	500
56	0	1000	1	5	0.214077	0.233096	0.196855
57	1	1000	1	10	0.21499	0.232388	0.200853
58	2	1000	1	25	0.219535	0.239546	0.201528
59	3	1000	1	50	0.219922	0.241757	0.199809
60	4	1000	1	100
61	5	1000	1	150
62	6	1000	1	200
63	7	1000	1	500
64	0	2000	0	5	0.245308	0.261878	0.227062
65	1	2000	0	10	0.245392	0.264264	0.224955
66	2	2000	0	25	0.245062	0.263357	0.225021
67	3	2000	0	50	0.23545	0.257159	0.214811
68	4	2000	0	100
69	5	2000	0	150
70	6	2000	0	200
71	7	2000	0	500
72	0	2000	1	5	0.245031	0.260352	0.227247
73	1	2000	1	10	0.245725	0.263482	0.227686
74	2	2000	1	25	0.25161	0.272372	0.232169
75	3	2000	1	50	0.248595	0.27269	0.229624
76	4	2000	1	100
77	5	2000	1	150
78	6	2000	1	200
79	7	2000	1	500
80	0	5000	0	5	0.285267	0.305669	0.257998
81	1	5000	0	10	0.285408	0.303029	0.266155
82	2	5000	0	25	0.281262	0.303248	0.262148
83	3	5000	0	50
84	4	5000	0	100
85	5	5000	0	150
86	6	5000	0	200
87	7	5000	0	500
88	0	5000	1	5	0.285665	0.305635	0.261559
89	1	5000	1	10	0.285743	0.301206	0.266263
90	2	5000	1	25	0.286281	0.307854	0.265109
91	3	5000	1	50
92	4	5000	1	100
93	5	5000	1	150
94	6	5000	1	200
95	7	5000	1	500
96	0	10000	0	5	0.309542	0.330621	0.289931
97	1	10000	0	10	0.30992	0.33054	0.292528
98	2	10000	0	25	0.304154	0.320576	0.290215
99	3	10000	0	50
100	4	10000	0	100
101	5	10000	0	150
102	6	10000	0	200
103	7	10000	0	500
104	0	10000	1	5	0.309654	0.330607	0.290622
105	1	10000	1	10	0.309631	0.333124	0.291092
106	2	10000	1	25	0.309662	0.32526	0.293196
107	3	10000	1	50
108	4	10000	1	100
109	5	10000	1	150
110	6	10000	1	200
111	7	10000	1	500
112	0	20000	0	5	0.330569	0.35128	0.308082
113	1	20000	0	10	0.330677	0.35031	0.309379
114	2	20000	0	25
115	3	20000	0	50
116	4	20000	0	100
117	5	20000	0	150
118	6	20000	0	200
119	7	20000	0	500
120	0	20000	1	5	0.330407	0.35151	0.30826
121	1	20000	1	10	0.330728	0.349304	0.311731
122	2	20000	1	25
123	3	20000	1	50
124	4	20000	1	100
125	5	20000	1	150
126	6	20000	1	200
127	7	20000	1	500

## Sheet: 4e
	0	1
0	0.0845486	0.0889548
1	0.0845486	0.0889548
2	0.0845486	0.0986436
3	0.0845486	0.0889548
4	0.0845486	0.0986436
5	0.0845486	0.125536
6	0.0845486	0.0889548
7	0.0845486	0.0986436
8	0.0845486	0.125536
9	0.0845486	0.123788
10	0.0845486	0.0889548
11	0.0845486	0.0986436
12	0.0845486	0.125536
13	0.0845486	0.123788
14	0.0845486	0.124691
15	0.0845486	0.0889548
16	0.0845486	0.0986436
17	0.0845486	0.125536
18	0.0845486	0.123788
19	0.0845486	0.124691
20	0.0845486
21	0.0845486	0.0889548
22	0.0845486	0.0986436
23	0.0845486	0.125536
24	0.0845486	0.123788
25	0.0845486	0.124691
26	0.0845486
27	0.0845486
28	0.128802	0.130346
29	0.128802	0.130346
30	0.128802	0.139146
31	0.128802	0.130346
32	0.128802	0.139146
33	0.128802	0.150388
34	0.128802	0.130346
35	0.128802	0.139146
36	0.128802	0.150388
37	0.128802	0.146318
38	0.128802	0.130346
39	0.128802	0.139146
40	0.128802	0.150388
41	0.128802	0.146318
42	0.128802
43	0.128802	0.130346
44	0.128802	0.139146
45	0.128802	0.150388
46	0.128802	0.146318
47	0.128802
48	0.128802
49	0.128802	0.130346
50	0.128802	0.139146
51	0.128802	0.150388
52	0.128802	0.146318
53	0.128802
54	0.128802
55	0.128802
56	0.169812	0.168979
57	0.169812	0.168979
58	0.169812	0.16905
59	0.169812	0.168979
60	0.169812	0.16905
61	0.169812	0.179196
62	0.169812	0.168979
63	0.169812	0.16905
64	0.169812	0.179196
65	0.169812	0.172455
66	0.169812	0.168979
67	0.169812	0.16905
68	0.169812	0.179196
69	0.169812	0.172455
70	0.169812
71	0.169812	0.168979
72	0.169812	0.16905
73	0.169812	0.179196
74	0.169812	0.172455
75	0.169812
76	0.169812
77	0.169812	0.168979
78	0.169812	0.16905
79	0.169812	0.179196
80	0.169812	0.172455
81	0.169812
82	0.169812
83	0.169812
84	0.212825	0.213982
85	0.212825	0.213982
86	0.212825	0.213923
87	0.212825	0.213982
88	0.212825	0.213923
89	0.212825	0.212516
90	0.212825	0.213982
91	0.212825	0.213923
92	0.212825	0.212516
93	0.212825
94	0.212825	0.213982
95	0.212825	0.213923
96	0.212825	0.212516
97	0.212825
98	0.212825
99	0.212825	0.213982
100	0.212825	0.213923
101	0.212825	0.212516
102	0.212825
103	0.212825
104	0.212825
105	0.212825	0.213982
106	0.212825	0.213923
107	0.212825	0.212516
108	0.212825
109	0.212825
110	0.212825
111	0.212825
112	0.245308	0.245392
113	0.245308	0.245392
114	0.245308	0.245062
115	0.245308	0.245392
116	0.245308	0.245062
117	0.245308	0.23545
118	0.245308	0.245392
119	0.245308	0.245062
120	0.245308	0.23545
121	0.245308
122	0.245308	0.245392
123	0.245308	0.245062
124	0.245308	0.23545
125	0.245308
126	0.245308
127	0.245308	0.245392
128	0.245308	0.245062
129	0.245308	0.23545
130	0.245308
131	0.245308
132	0.245308
133	0.245308	0.245392
134	0.245308	0.245062
135	0.245308	0.23545
136	0.245308
137	0.245308
138	0.245308
139	0.245308
140	0.285267	0.285408
141	0.285267	0.285408
142	0.285267	0.281262
143	0.285267	0.285408
144	0.285267	0.281262
145	0.285267
146	0.285267	0.285408
147	0.285267	0.281262
148	0.285267
149	0.285267
150	0.285267	0.285408
151	0.285267	0.281262
152	0.285267
153	0.285267
154	0.285267
155	0.285267	0.285408
156	0.285267	0.281262
157	0.285267
158	0.285267
159	0.285267
160	0.285267
161	0.285267	0.285408
162	0.285267	0.281262
163	0.285267
164	0.285267
165	0.285267
166	0.285267
167	0.285267
168	0.309542	0.30992
169	0.309542	0.30992
170	0.309542	0.304154
171	0.309542	0.30992
172	0.309542	0.304154
173	0.309542
174	0.309542	0.30992
175	0.309542	0.304154
176	0.309542
177	0.309542
178	0.309542	0.30992
179	0.309542	0.304154
180	0.309542
181	0.309542
182	0.309542
183	0.309542	0.30992
184	0.309542	0.304154
185	0.309542
186	0.309542
187	0.309542
188	0.309542
189	0.309542	0.30992
190	0.309542	0.304154
191	0.309542
192	0.309542
193	0.309542
194	0.309542
195	0.309542
196	0.330569	0.330677
197	0.330569	0.330677
198	0.330569
199	0.330569	0.330677
200	0.330569
201	0.330569
202	0.330569	0.330677
203	0.330569
204	0.330569
205	0.330569
206	0.330569	0.330677
207	0.330569
208	0.330569
209	0.330569
210	0.330569
211	0.330569	0.330677
212	0.330569
213	0.330569
214	0.330569
215	0.330569
216	0.330569
217	0.330569	0.330677
218	0.330569
219	0.330569
220	0.330569
221	0.330569
222	0.330569
223	0.330569
224	0.0277216	0.0279565
225	0.0277216	0.0279565
226	0.0277216	0.0322198
227	0.0277216	0.0279565
228	0.0277216	0.0322198
229	0.0277216	0.0391033
230	0.0277216	0.0279565
231	0.0277216	0.0322198
232	0.0277216	0.0391033
233	0.0277216	0.0442301
234	0.0277216	0.0279565
235	0.0277216	0.0322198
236	0.0277216	0.0391033
237	0.0277216	0.0442301
238	0.0277216	0.0451431
239	0.0277216	0.0279565
240	0.0277216	0.0322198
241	0.0277216	0.0391033
242	0.0277216	0.0442301
243	0.0277216	0.0451431
244	0.0277216
245	0.0277216	0.0279565
246	0.0277216	0.0322198
247	0.0277216	0.0391033
248	0.0277216	0.0442301
249	0.0277216	0.0451431
250	0.0277216
251	0.0277216
252	0.0623292	0.0625948
253	0.0623292	0.0625948
254	0.0623292	0.0654335
255	0.0623292	0.0625948
256	0.0623292	0.0654335
257	0.0623292	0.0711194
258	0.0623292	0.0625948
259	0.0623292	0.0654335
260	0.0623292	0.0711194
261	0.0623292	0.0718318
262	0.0623292	0.0625948
263	0.0623292	0.0654335
264	0.0623292	0.0711194
265	0.0623292	0.0718318
266	0.0623292
267	0.0623292	0.0625948
268	0.0623292	0.0654335
269	0.0623292	0.0711194
270	0.0623292	0.0718318
271	0.0623292
272	0.0623292
273	0.0623292	0.0625948
274	0.0623292	0.0654335
275	0.0623292	0.0711194
276	0.0623292	0.0718318
277	0.0623292
278	0.0623292
279	0.0623292
280	0.0988675	0.0990738
281	0.0988675	0.0990738
282	0.0988675	0.100978
283	0.0988675	0.0990738
284	0.0988675	0.100978
285	0.0988675	0.102901
286	0.0988675	0.0990738
287	0.0988675	0.100978
288	0.0988675	0.102901
289	0.0988675	0.0980708
290	0.0988675	0.0990738
291	0.0988675	0.100978
292	0.0988675	0.102901
293	0.0988675	0.0980708
294	0.0988675
295	0.0988675	0.0990738
296	0.0988675	0.100978
297	0.0988675	0.102901
298	0.0988675	0.0980708
299	0.0988675
300	0.0988675
301	0.0988675	0.0990738
302	0.0988675	0.100978
303	0.0988675	0.102901
304	0.0988675	0.0980708
305	0.0988675
306	0.0988675
307	0.0988675
308	0.149763	0.151879
309	0.149763	0.151879
310	0.149763	0.15388
311	0.149763	0.151879
312	0.149763	0.15388
313	0.149763	0.149692
314	0.149763	0.151879
315	0.149763	0.15388
316	0.149763	0.149692
317	0.149763
318	0.149763	0.151879
319	0.149763	0.15388
320	0.149763	0.149692
321	0.149763
322	0.149763
323	0.149763	0.151879
324	0.149763	0.15388
325	0.149763	0.149692
326	0.149763
327	0.149763
328	0.149763
329	0.149763	0.151879
330	0.149763	0.15388
331	0.149763	0.149692
332	0.149763
333	0.149763
334	0.149763
335	0.149763
336	0.193261	0.193394
337	0.193261	0.193394
338	0.193261	0.191362
339	0.193261	0.193394
340	0.193261	0.191362
341	0.193261	0.185813
342	0.193261	0.193394
343	0.193261	0.191362
344	0.193261	0.185813
345	0.193261
346	0.193261	0.193394
347	0.193261	0.191362
348	0.193261	0.185813
349	0.193261
350	0.193261
351	0.193261	0.193394
352	0.193261	0.191362
353	0.193261	0.185813
354	0.193261
355	0.193261
356	0.193261
357	0.193261	0.193394
358	0.193261	0.191362
359	0.193261	0.185813
360	0.193261
361	0.193261
362	0.193261
363	0.193261
364	0.24139	0.240657
365	0.24139	0.240657
366	0.24139	0.240546
367	0.24139	0.240657
368	0.24139	0.240546
369	0.24139
370	0.24139	0.240657
371	0.24139	0.240546
372	0.24139
373	0.24139
374	0.24139	0.240657
375	0.24139	0.240546
376	0.24139
377	0.24139
378	0.24139
379	0.24139	0.240657
380	0.24139	0.240546
381	0.24139
382	0.24139
383	0.24139
384	0.24139
385	0.24139	0.240657
386	0.24139	0.240546
387	0.24139
388	0.24139
389	0.24139
390	0.24139
391	0.24139
392	0.274704	0.274852
393	0.274704	0.274852
394	0.274704	0.270312
395	0.274704	0.274852
396	0.274704	0.270312
397	0.274704
398	0.274704	0.274852
399	0.274704	0.270312
400	0.274704
401	0.274704
402	0.274704	0.274852
403	0.274704	0.270312
404	0.274704
405	0.274704
406	0.274704
407	0.274704	0.274852
408	0.274704	0.270312
409	0.274704
410	0.274704
411	0.274704
412	0.274704
413	0.274704	0.274852
414	0.274704	0.270312
415	0.274704
416	0.274704
417	0.274704
418	0.274704
419	0.274704
420	0.302309	0.302114
421	0.302309	0.302114
422	0.302309
423	0.302309	0.302114
424	0.302309
425	0.302309
426	0.302309	0.302114
427	0.302309
428	0.302309
429	0.302309
430	0.302309	0.302114
431	0.302309
432	0.302309
433	0.302309
434	0.302309
435	0.302309	0.302114
436	0.302309
437	0.302309
438	0.302309
439	0.302309
440	0.302309
441	0.302309	0.302114
442	0.302309
443	0.302309
444	0.302309
445	0.302309
446	0.302309
447	0.302309
448	0.135706	0.137844
449	0.135706	0.137844
450	0.135706	0.142975
451	0.135706	0.137844
452	0.135706	0.142975
453	0.135706	0.152247
454	0.135706	0.137844
455	0.135706	0.142975
456	0.135706	0.152247
457	0.135706	0.168298
458	0.135706	0.137844
459	0.135706	0.142975
460	0.135706	0.152247
461	0.135706	0.168298
462	0.135706	0.174557
463	0.135706	0.137844
464	0.135706	0.142975
465	0.135706	0.152247
466	0.135706	0.168298
467	0.135706	0.174557
468	0.135706
469	0.135706	0.137844
470	0.135706	0.142975
471	0.135706	0.152247
472	0.135706	0.168298
473	0.135706	0.174557
474	0.135706
475	0.135706
476	0.166156	0.166439
477	0.166156	0.166439
478	0.166156	0.167659
479	0.166156	0.166439
480	0.166156	0.167659
481	0.166156	0.183644
482	0.166156	0.166439
483	0.166156	0.167659
484	0.166156	0.183644
485	0.166156	0.189936
486	0.166156	0.166439
487	0.166156	0.167659
488	0.166156	0.183644
489	0.166156	0.189936
490	0.166156
491	0.166156	0.166439
492	0.166156	0.167659
493	0.166156	0.183644
494	0.166156	0.189936
495	0.166156
496	0.166156
497	0.166156	0.166439
498	0.166156	0.167659
499	0.166156	0.183644
500	0.166156	0.189936
501	0.166156
502	0.166156
503	0.166156
504	0.194851	0.195873
505	0.194851	0.195873
506	0.194851	0.199364
507	0.194851	0.195873
508	0.194851	0.199364
509	0.194851	0.20792
510	0.194851	0.195873
511	0.194851	0.199364
512	0.194851	0.20792
513	0.194851
514	0.194851	0.195873
515	0.194851	0.199364
516	0.194851	0.20792
517	0.194851
518	0.194851
519	0.194851	0.195873
520	0.194851	0.199364
521	0.194851	0.20792
522	0.194851
523	0.194851
524	0.194851
525	0.194851	0.195873
526	0.194851	0.199364
527	0.194851	0.20792
528	0.194851
529	0.194851
530	0.194851
531	0.194851
532	0.236094	0.236318
533	0.236094	0.236318
534	0.236094	0.234516
535	0.236094	0.236318
536	0.236094	0.234516
537	0.236094	0.243015
538	0.236094	0.236318
539	0.236094	0.234516
540	0.236094	0.243015
541	0.236094
542	0.236094	0.236318
543	0.236094	0.234516
544	0.236094	0.243015
545	0.236094
546	0.236094
547	0.236094	0.236318
548	0.236094	0.234516
549	0.236094	0.243015
550	0.236094
551	0.236094
552	0.236094
553	0.236094	0.236318
554	0.236094	0.234516
555	0.236094	0.243015
556	0.236094
557	0.236094
558	0.236094
559	0.236094
560	0.265109	0.268169
561	0.265109	0.268169
562	0.265109	0.266901
563	0.265109	0.268169
564	0.265109	0.266901
565	0.265109
566	0.265109	0.268169
567	0.265109	0.266901
568	0.265109
569	0.265109
570	0.265109	0.268169
571	0.265109	0.266901
572	0.265109
573	0.265109
574	0.265109
575	0.265109	0.268169
576	0.265109	0.266901
577	0.265109
578	0.265109
579	0.265109
580	0.265109
581	0.265109	0.268169
582	0.265109	0.266901
583	0.265109
584	0.265109
585	0.265109
586	0.265109
587	0.265109
588	0.303355	0.303529
589	0.303355	0.303529
590	0.303355	0.300575
591	0.303355	0.303529
592	0.303355	0.300575
593	0.303355
594	0.303355	0.303529
595	0.303355	0.300575
596	0.303355
597	0.303355
598	0.303355	0.303529
599	0.303355	0.300575
600	0.303355
601	0.303355
602	0.303355
603	0.303355	0.303529
604	0.303355	0.300575
605	0.303355
606	0.303355
607	0.303355
608	0.303355
609	0.303355	0.303529
610	0.303355	0.300575
611	0.303355
612	0.303355
613	0.303355
614	0.303355
615	0.303355
616	0.324719	0.324954
617	0.324719	0.324954
618	0.324719
619	0.324719	0.324954
620	0.324719
621	0.324719
622	0.324719	0.324954
623	0.324719
624	0.324719
625	0.324719
626	0.324719	0.324954
627	0.324719
628	0.324719
629	0.324719
630	0.324719
631	0.324719	0.324954
632	0.324719
633	0.324719
634	0.324719
635	0.324719
636	0.324719
637	0.324719	0.324954
638	0.324719
639	0.324719
640	0.324719
641	0.324719
642	0.324719
643	0.324719
644	0.146888	0.148932
645	0.146888	0.148932
646	0.146888	0.155203
647	0.146888	0.148932
648	0.146888	0.155203
649	0.146888	0.174168
650	0.146888	0.148932
651	0.146888	0.155203
652	0.146888	0.174168
653	0.146888	0.200074
654	0.146888	0.148932
655	0.146888	0.155203
656	0.146888	0.174168
657	0.146888	0.200074
658	0.146888
659	0.146888	0.148932
660	0.146888	0.155203
661	0.146888	0.174168
662	0.146888	0.200074
663	0.146888
664	0.146888
665	0.146888	0.148932
666	0.146888	0.155203
667	0.146888	0.174168
668	0.146888	0.200074
669	0.146888
670	0.146888
671	0.146888
672	0.187841	0.190121
673	0.187841	0.190121
674	0.187841	0.201906
675	0.187841	0.190121
676	0.187841	0.201906
677	0.187841	0.219137
678	0.187841	0.190121
679	0.187841	0.201906
680	0.187841	0.219137
681	0.187841	0.224831
682	0.187841	0.190121
683	0.187841	0.201906
684	0.187841	0.219137
685	0.187841	0.224831
686	0.187841
687	0.187841	0.190121
688	0.187841	0.201906
689	0.187841	0.219137
690	0.187841	0.224831
691	0.187841
692	0.187841
693	0.187841	0.190121
694	0.187841	0.201906
695	0.187841	0.219137
696	0.187841	0.224831
697	0.187841
698	0.187841
699	0.187841
700	0.231068	0.22893
701	0.231068	0.22893
702	0.231068	0.246809
703	0.231068	0.22893
704	0.231068	0.246809
705	0.231068	0.257401
706	0.231068	0.22893
707	0.231068	0.246809
708	0.231068	0.257401
709	0.231068
710	0.231068	0.22893
711	0.231068	0.246809
712	0.231068	0.257401
713	0.231068
714	0.231068
715	0.231068	0.22893
716	0.231068	0.246809
717	0.231068	0.257401
718	0.231068
719	0.231068
720	0.231068
721	0.231068	0.22893
722	0.231068	0.246809
723	0.231068	0.257401
724	0.231068
725	0.231068
726	0.231068
727	0.231068
728	0.28014	0.283335
729	0.28014	0.283335
730	0.28014	0.290318
731	0.28014	0.283335
732	0.28014	0.290318
733	0.28014	0.294849
734	0.28014	0.283335
735	0.28014	0.290318
736	0.28014	0.294849
737	0.28014
738	0.28014	0.283335
739	0.28014	0.290318
740	0.28014	0.294849
741	0.28014
742	0.28014
743	0.28014	0.283335
744	0.28014	0.290318
745	0.28014	0.294849
746	0.28014
747	0.28014
748	0.28014
749	0.28014	0.283335
750	0.28014	0.290318
751	0.28014	0.294849
752	0.28014
753	0.28014
754	0.28014
755	0.28014
756	0.320021	0.321568
757	0.320021	0.321568
758	0.320021	0.325158
759	0.320021	0.321568
760	0.320021	0.325158
761	0.320021
762	0.320021	0.321568
763	0.320021	0.325158
764	0.320021
765	0.320021
766	0.320021	0.321568
767	0.320021	0.325158
768	0.320021
769	0.320021
770	0.320021
771	0.320021	0.321568
772	0.320021	0.325158
773	0.320021
774	0.320021
775	0.320021
776	0.320021
777	0.320021	0.321568
778	0.320021	0.325158
779	0.320021
780	0.320021
781	0.320021
782	0.320021
783	0.320021
784	0.363043	0.36211
785	0.363043	0.36211
786	0.363043	0.364152
787	0.363043	0.36211
788	0.363043	0.364152
789	0.363043
790	0.363043	0.36211
791	0.363043	0.364152
792	0.363043
793	0.363043
794	0.363043	0.36211
795	0.363043	0.364152
796	0.363043
797	0.363043
798	0.363043
799	0.363043	0.36211
800	0.363043	0.364152
801	0.363043
802	0.363043
803	0.363043
804	0.363043
805	0.363043	0.36211
806	0.363043	0.364152
807	0.363043
808	0.363043
809	0.363043
810	0.363043
811	0.363043
812	0.392756	0.393548
813	0.392756	0.393548
814	0.392756
815	0.392756	0.393548
816	0.392756
817	0.392756
818	0.392756	0.393548
819	0.392756
820	0.392756
821	0.392756
822	0.392756	0.393548
823	0.392756
824	0.392756
825	0.392756
826	0.392756
827	0.392756	0.393548
828	0.392756
829	0.392756
830	0.392756
831	0.392756
832	0.392756
833	0.392756	0.393548
834	0.392756
835	0.392756
836	0.392756
837	0.392756
838	0.392756
839	0.392756
840	0.414906	0.416623
841	0.414906	0.416623
842	0.414906
843	0.414906	0.416623
844	0.414906
845	0.414906
846	0.414906	0.416623
847	0.414906
848	0.414906
849	0.414906
850	0.414906	0.416623
851	0.414906
852	0.414906
853	0.414906
854	0.414906
855	0.414906	0.416623
856	0.414906
857	0.414906
858	0.414906
859	0.414906
860	0.414906
861	0.414906	0.416623
862	0.414906
863	0.414906
864	0.414906
865	0.414906
866	0.414906
867	0.414906
868	0.10964	0.109978
869	0.10964	0.109978
870	0.10964	0.122657
871	0.10964	0.109978
872	0.10964	0.122657
873	0.10964	0.141857
874	0.10964	0.109978
875	0.10964	0.122657
876	0.10964	0.141857
877	0.10964	0.156281
878	0.10964	0.109978
879	0.10964	0.122657
880	0.10964	0.141857
881	0.10964	0.156281
882	0.10964
883	0.10964	0.109978
884	0.10964	0.122657
885	0.10964	0.141857
886	0.10964	0.156281
887	0.10964
888	0.10964
889	0.10964	0.109978
890	0.10964	0.122657
891	0.10964	0.141857
892	0.10964	0.156281
893	0.10964
894	0.10964
895	0.10964
896	0.143885	0.144639
897	0.143885	0.144639
898	0.143885	0.152715
899	0.143885	0.144639
900	0.143885	0.152715
901	0.143885	0.171628
902	0.143885	0.144639
903	0.143885	0.152715
904	0.143885	0.171628
905	0.143885	0.181196
906	0.143885	0.144639
907	0.143885	0.152715
908	0.143885	0.171628
909	0.143885	0.181196
910	0.143885
911	0.143885	0.144639
912	0.143885	0.152715
913	0.143885	0.171628
914	0.143885	0.181196
915	0.143885
916	0.143885
917	0.143885	0.144639
918	0.143885	0.152715
919	0.143885	0.171628
920	0.143885	0.181196
921	0.143885
922	0.143885
923	0.143885
924	0.174836	0.174414
925	0.174836	0.174414
926	0.174836	0.184724
927	0.174836	0.174414
928	0.174836	0.184724
929	0.174836	0.200852
930	0.174836	0.174414
931	0.174836	0.184724
932	0.174836	0.200852
933	0.174836
934	0.174836	0.174414
935	0.174836	0.184724
936	0.174836	0.200852
937	0.174836
938	0.174836
939	0.174836	0.174414
940	0.174836	0.184724
941	0.174836	0.200852
942	0.174836
943	0.174836
944	0.174836
945	0.174836	0.174414
946	0.174836	0.184724
947	0.174836	0.200852
948	0.174836
949	0.174836
950	0.174836
951	0.174836
952	0.218896	0.218903
953	0.218896	0.218903
954	0.218896	0.227172
955	0.218896	0.218903
956	0.218896	0.227172
957	0.218896	0.235317
958	0.218896	0.218903
959	0.218896	0.227172
960	0.218896	0.235317
961	0.218896
962	0.218896	0.218903
963	0.218896	0.227172
964	0.218896	0.235317
965	0.218896
966	0.218896
967	0.218896	0.218903
968	0.218896	0.227172
969	0.218896	0.235317
970	0.218896
971	0.218896
972	0.218896
973	0.218896	0.218903
974	0.218896	0.227172
975	0.218896	0.235317
976	0.218896
977	0.218896
978	0.218896
979	0.218896
980	0.249118	0.249642
981	0.249118	0.249642
982	0.249118	0.25523
983	0.249118	0.249642
984	0.249118	0.25523
985	0.249118
986	0.249118	0.249642
987	0.249118	0.25523
988	0.249118
989	0.249118
990	0.249118	0.249642
991	0.249118	0.25523
992	0.249118
993	0.249118
994	0.249118
995	0.249118	0.249642
996	0.249118	0.25523
997	0.249118
998	0.249118
999	0.249118
1000	0.249118
1001	0.249118	0.249642
1002	0.249118	0.25523
1003	0.249118
1004	0.249118
1005	0.249118
1006	0.249118
1007	0.249118
1008	0.289999	0.289598
1009	0.289999	0.289598
1010	0.289999	0.290657
1011	0.289999	0.289598
1012	0.289999	0.290657
1013	0.289999
1014	0.289999	0.289598
1015	0.289999	0.290657
1016	0.289999
1017	0.289999
1018	0.289999	0.289598
1019	0.289999	0.290657
1020	0.289999
1021	0.289999
1022	0.289999
1023	0.289999	0.289598
1024	0.289999	0.290657
1025	0.289999
1026	0.289999
1027	0.289999
1028	0.289999
1029	0.289999	0.289598
1030	0.289999	0.290657
1031	0.289999
1032	0.289999
1033	0.289999
1034	0.289999
1035	0.289999
1036	0.315655	0.315578
1037	0.315655	0.315578
1038	0.315655
1039	0.315655	0.315578
1040	0.315655
1041	0.315655
1042	0.315655	0.315578
1043	0.315655
1044	0.315655
1045	0.315655
1046	0.315655	0.315578
1047	0.315655
1048	0.315655
1049	0.315655
1050	0.315655
1051	0.315655	0.315578
1052	0.315655
1053	0.315655
1054	0.315655
1055	0.315655
1056	0.315655
1057	0.315655	0.315578
1058	0.315655
1059	0.315655
1060	0.315655
1061	0.315655
1062	0.315655
1063	0.315655
1064	0.124161	0.120342
1065	0.124161	0.120342
1066	0.124161	0.116993
1067	0.124161	0.120342
1068	0.124161	0.116993
1069	0.124161	0.119673
1070	0.124161	0.120342
1071	0.124161	0.116993
1072	0.124161	0.119673
1073	0.124161	0.127416
1074	0.124161	0.120342
1075	0.124161	0.116993
1076	0.124161	0.119673
1077	0.124161	0.127416
1078	0.124161	0.117574
1079	0.124161	0.120342
1080	0.124161	0.116993
1081	0.124161	0.119673
1082	0.124161	0.127416
1083	0.124161	0.117574
1084	0.124161
1085	0.124161	0.120342
1086	0.124161	0.116993
1087	0.124161	0.119673
1088	0.124161	0.127416
1089	0.124161	0.117574
1090	0.124161
1091	0.124161
1092	0.167024	0.16697
1093	0.167024	0.16697
1094	0.167024	0.164566
1095	0.167024	0.16697
1096	0.167024	0.164566
1097	0.167024	0.160949
1098	0.167024	0.16697
1099	0.167024	0.164566
1100	0.167024	0.160949
1101	0.167024	0.160924
1102	0.167024	0.16697
1103	0.167024	0.164566
1104	0.167024	0.160949
1105	0.167024	0.160924
1106	0.167024
1107	0.167024	0.16697
1108	0.167024	0.164566
1109	0.167024	0.160949
1110	0.167024	0.160924
1111	0.167024
1112	0.167024
1113	0.167024	0.16697
1114	0.167024	0.164566
1115	0.167024	0.160949
1116	0.167024	0.160924
1117	0.167024
1118	0.167024
1119	0.167024
1120	0.20721	0.20737
1121	0.20721	0.20737
1122	0.20721	0.203956
1123	0.20721	0.20737
1124	0.20721	0.203956
1125	0.20721	0.200472
1126	0.20721	0.20737
1127	0.20721	0.203956
1128	0.20721	0.200472
1129	0.20721	0.189582
1130	0.20721	0.20737
1131	0.20721	0.203956
1132	0.20721	0.200472
1133	0.20721	0.189582
1134	0.20721
1135	0.20721	0.20737
1136	0.20721	0.203956
1137	0.20721	0.200472
1138	0.20721	0.189582
1139	0.20721
1140	0.20721
1141	0.20721	0.20737
1142	0.20721	0.203956
1143	0.20721	0.200472
1144	0.20721	0.189582
1145	0.20721
1146	0.20721
1147	0.20721
1148	0.260115	0.258259
1149	0.260115	0.258259
1150	0.260115	0.254416
1151	0.260115	0.258259
1152	0.260115	0.254416
1153	0.260115	0.24403
1154	0.260115	0.258259
1155	0.260115	0.254416
1156	0.260115	0.24403
1157	0.260115
1158	0.260115	0.258259
1159	0.260115	0.254416
1160	0.260115	0.24403
1161	0.260115
1162	0.260115
1163	0.260115	0.258259
1164	0.260115	0.254416
1165	0.260115	0.24403
1166	0.260115
1167	0.260115
1168	0.260115
1169	0.260115	0.258259
1170	0.260115	0.254416
1171	0.260115	0.24403
1172	0.260115
1173	0.260115
1174	0.260115
1175	0.260115
1176	0.294954	0.29434
1177	0.294954	0.29434
1178	0.294954	0.288131
1179	0.294954	0.29434
1180	0.294954	0.288131
1181	0.294954	0.274511
1182	0.294954	0.29434
1183	0.294954	0.288131
1184	0.294954	0.274511
1185	0.294954
1186	0.294954	0.29434
1187	0.294954	0.288131
1188	0.294954	0.274511
1189	0.294954
1190	0.294954
1191	0.294954	0.29434
1192	0.294954	0.288131
1193	0.294954	0.274511
1194	0.294954
1195	0.294954
1196	0.294954
1197	0.294954	0.29434
1198	0.294954	0.288131
1199	0.294954	0.274511
1200	0.294954
1201	0.294954
1202	0.294954
1203	0.294954
1204	0.336742	0.334992
1205	0.336742	0.334992
1206	0.336742	0.329693
1207	0.336742	0.334992
1208	0.336742	0.329693
1209	0.336742
1210	0.336742	0.334992
1211	0.336742	0.329693
1212	0.336742
1213	0.336742
1214	0.336742	0.334992
1215	0.336742	0.329693
1216	0.336742
1217	0.336742
1218	0.336742
1219	0.336742	0.334992
1220	0.336742	0.329693
1221	0.336742
1222	0.336742
1223	0.336742
1224	0.336742
1225	0.336742	0.334992
1226	0.336742	0.329693
1227	0.336742
1228	0.336742
1229	0.336742
1230	0.336742
1231	0.336742
1232	0.360676	0.360487
1233	0.360676	0.360487
1234	0.360676
1235	0.360676	0.360487
1236	0.360676
1237	0.360676
1238	0.360676	0.360487
1239	0.360676
1240	0.360676
1241	0.360676
1242	0.360676	0.360487
1243	0.360676
1244	0.360676
1245	0.360676
1246	0.360676
1247	0.360676	0.360487
1248	0.360676
1249	0.360676
1250	0.360676
1251	0.360676
1252	0.360676
1253	0.360676	0.360487
1254	0.360676
1255	0.360676
1256	0.360676
1257	0.360676
1258	0.360676
1259	0.360676

## Sheet: 5b
	x	y_cells	error_cells	y_voxel	error_voxel
0	50	0.315901	0.0423538	0.316845	0.0795123
1	100	0.242628	0.0328868	0.258559	0.0671451
2	200	0.184849	0.0219911	0.217713	0.0385941
3	400	0.149108	0.0167189	0.183138	0.025765
4	1000	0.104685	0.00758441	0.131714	0.0101163
5	2000	0.074673	0.00386497	0.103894	0.00587608

[truncated: 3 more sheets: 5c, 5d, 5e]
